# Supplementary material for: Severe infections emerge from commensal bacteria by adaptive evolution
Source: eLife. 2017 Dec 19;6:e30637. doi: 10.7554/eLife.30637 (PMC5736351; doi:10.7554/eLife.30637)
Supplement: Supplementary file 2. — Each variant is described by the alleles found, its location in gene, the predicted effect on gene product and the location of the variant on the phylogenetic tree. [file elife-30637-supp2.csv]

	Location of variant			Alleles present within patient isolates				CDS and gene product					Position on phylogenetic tree				Variant type and length		Ancestral allele typing
Patient	Variant name	Position in MRSA252	Position (reference)	Allele 1	Allele 2	Codon 1	Codon 2	Effect on transcription	Protein effect	LocusID	MRSA252 ortholog	Product	Within carriage	Within disease	Between carriage/disease	Category	Variant type	Indel length	Ancestral allele in ML tree	Nasal isolate shares allele with MRCA in tree	Neighest neighbour allele on de novo assembly	carriage allele = neighbour allele	Concensus: ancestral or neighbour allele found in carriage population
P001	245239	245239		C	T	CCA	TCA	Non-synonymous	Altering	SAR0211	SAR0211	conserved hypothetical protein	1	0	0	C	SNP	0	C	1	C	1	1
P001	1092247	1092247		T	A	TTG	ATG	Non-synonymous	Altering	SAR1046	SAR1046	putative phosphoribosylglycinamide formyltransferase	1	0	0	C	SNP	0	T	1	T	1	1
P001	1161482	1161482		A	T	NA	NA	Intergenic	Intergenic	NA	NA	NA	1	0	0	C	SNP	0	A	1	A	1	1
P001	1272466	1272466		G	A	AGA	AAA	Non-synonymous	Altering	SAR1220	SAR1220	putative ribonuclease HII	1	0	0	C	SNP	0	G	1	G	1	1
P001	1275004	1275004		C	T	CCT	CTT	Non-synonymous	Altering	SAR1222	SAR1222	putative succinyl-CoA ligase	1	0	0	C	SNP	0	C	1	C	1	1
P001	1392933	1392933		A	C	ATT	ATG	Non-synonymous	Altering	SAR1343	SAR1343	amino acid permease	1	0	0	C	SNP	0	A	1	A	1	1
P001	1955663	1955663		A	G	TTC	TCC	Non-synonymous	Altering	SAR1868	SAR1868	aldo/keto reductase family protein	1	0	0	C	SNP	0	A	1	A	1	1
P001	2251488	2251488		G	A	GCA	GTA	Non-synonymous	Altering	SAR2180	SAR2180	putative thiamine-phosphate pyrophosphorylase	1	0	0	C	SNP	0	G	1	G	1	1
P001	2428365	2428365		G	A	CCT	TCT	Non-synonymous	Altering	SAR2357	SAR2357	putative molybdenum cofactor biosynthesis protein	1	0	0	C	SNP	0	G	1	G	1	1
P001	2622238	2622238		C	T	ACC	ATC	Non-synonymous	Altering	SAR2541	SAR2541	putative carboxylesterase	1	0	0	C	SNP	0	C	1	C	1	1
P001	2627065	2627065		G	A	CAT	TAT	Non-synonymous	Altering	SAR2545	SAR2545	conserved hypothetical protein	1	0	0	C	SNP	0	G	1	G	1	1
P001	2786928	2786928		A	G	GTT	GCT	Non-synonymous	Altering	SAR2696	SAR2696	putative transporter protein	1	0	0	C	SNP	0	A	1	A	1	1
P001	2823779	2823779		A	C	AAT	CAT	Non-synonymous	Altering	SAR2723	SAR2723	putative exported protein	1	0	0	C	SNP	0	A	1	A	1	1
P001	k31_var_131	2884841		G	GT	TTA	TTT	Frameshift, stop gained	Truncating	SAR2778	SAR2778	nickel transporter NixA	1	0	0	C	ShINDEL	1	NA	NA	GT	1	1
P001	k31_var_138	NA	318513(MSSA476, BX571857.1)	A	C	NA	NA	Intergenic	Intergenic	NA	NA	NA	1	0	0	C	SNP	0	NA	NA	C	1	1
P001	k31_var_144	896083		GA	G	AAG	AGA	Frameshift, stop gained	Truncating	SAR0847	SAR0847	thermonuclease	1	0	0	C	ShINDEL	1	NA	NA	GA	1	1
P001	k31_var_149	NA	2073296(MSSA476, BX571857.1)	TT	T	AGG	AGT	Frameshift, stop gained	Truncating	SAS1927	(no ortholog)	hypothetical protein	1	0	0	C	ShINDEL	1	NA	NA	TT	1	1
P001	k31_var_30	2024444		T	TT	NA	NA	Intergenic	Intergenic	NA	NA	NA	0	0	1	B	ShINDEL	1	NA	NA	T	1	1
P002	k31_var_5063	NA	1341628(MSSA476, BX571857.1)	C	T	CAA	TAA	Nonsense	Truncating	SAS1247	SAR1311	hypothetical protein	0	0	1	B	SNP	0	NA	NA	C	0	0
P003	1242271	1242271		G	A	TTG	TTA	Synonymous	Silent	SAR1193	SAR1193	hypothetical protein	1	0	0	C	SNP	0	G	1	G	1	1
P003	1722912	1722912		G	A	CAT	TAT	Non-synonymous	Altering	SAR1655	SAR1655	putative methyltransferase	1	0	0	C	SNP	0	G	1	G	1	1
P003	2595980	2595980		G	A	NA	NA	Intergenic	Intergenic	NA	NA	NA	1	0	0	C	SNP	0	G	1	G	1	1
P003	k31_var_65	722633		T	TAAT	GCA	GAT	Non-synonymous, 1 codon insertion	Altering	SAR0675	SAR0675	peptidase M23	1	0	0	C	ShINDEL	3	NA	NA	T	1	1
P004	381320	381320		G	A	GGT	GAT	Non-synonymous	Altering	SAR0335	SAR0335	putative luciferase-like monooxygenase	0	0	1	B	SNP	0	G	1	G	1	1
P004	1968219	1968219		A	T	GAT	GTT	Non-synonymous	Altering	SAR1881	SAR1881	putative lipoprotein	0	0	1	B	SNP	0	A	1	A	1	1
P004	2212970	2212970		G	A	NA	NA	Intergenic	Intergenic	NA	NA	NA	0	0	1	B	SNP	0	G	1	G	1	1
P004	2595982	2595982		T	C	NA	NA	Intergenic	Intergenic	NA	NA	NA	0	0	1	B	SNP	0	T	1	T	1	1
P004	2749530	2749530		A	G	TTG	CTG	Synonymous	Silent	SAR2662	SAR2662	cobalamin synthesis protein/P47K family protein	0	0	1	B	SNP	0	A	1	A	1	1
P005	2540898	2540898		G	C	GCC	CCC	Non-synonymous	Altering	SAR2468	SAR2468	AraC family regulatory protein	0	0	1	B	SNP	0	G	1	G	1	1
P005	k31_var_135	1027708		AA	A	AGT	GTG	Frameshift, stop gained	Truncating	SAR0982	SAR0982	hypothetical protein	1	0	0	C	ShINDEL	1	NA	NA	AA	1	1
P006	1552808	1552808		G	C	GGT	GCT	Non-synonymous	Altering	SAR1461	SAR1461	penicillin-binding protein 2	1	0	0	C	SNP	0	G	1	G	1	1
P006	2578821	2578821		T	C	GAA	GGA	Non-synonymous	Altering	SAR2506	SAR2506	putative phosphoglycerate mutase	1	0	0	C	SNP	0	T	1	T	1	1
P006	k31_var_9170	597889		TACT	T	TTA	TTT	Non-synonymous, 1 codon deletion	Altering	rpoC	SAR0548	DNA-directed RNA polymerase beta' chain protein	1	0	0	C	ShINDEL	3	NA	NA	TACT	1	1
P007	828951	828951		C	T	ACA	ATA	Non-synonymous	Altering	SAR0790	SAR0790	lipoprotein	0	0	1	B	SNP	0	C	1	C	1	1
P007	1041867	1041867		A	G	CAT	CGT	Non-synonymous	Altering	SAR0994	SAR0994	putative 5'-nucleotidase	1	0	0	C	SNP	0	A	1	A	1	1
P007	1784695	1784695		A	G	ATT	ACT	Non-synonymous	Altering	SAR1719	SAR1719	queuine tRNA-ribosyltransferase	0	0	1	B	SNP	0	A	1	A	1	1
P007	1963446	1963446		G	C	TCA	TGA	Nonsense	Truncating	SAR1876	SAR1876	hypothetical protein	0	1	0	D	SNP	0	G	1	G	1	1
P007	k31_var_84	NA	unknown	TC	T	TCT	TTC	Frameshift, stop gained	Truncating	unknown	(no ortholog)	putative helicase	0	0	1	B	ShINDEL	1	NA	NA	TC	1	1
P008	960313	960313		C	T	GTT	ATT	Non-synonymous	Altering	SAR0923	SAR0923	putative argininosuccinate synthase	0	1	0	D	SNP	0	C	NA	C	1	1
P008	1661424	1661424		G	A	GCA	GTA	Non-synonymous	Altering	SAR1589	SAR1589	6-phosphogluconate dehydrogenase, decarboxylating	1	0	0	C	SNP	0	G	1	G	1	1
P008	k61_var_5	1766217		CT	C	NA	NA	Intergenic	Intergenic	NA	NA	NA	1	0	0	C	ShINDEL	1	NA	NA	CT	1	1
P009	16203	16203		A	G	GGA	GGG	Synonymous	Silent	SAR0012	SAR0012	putative hydrolase	1	0	0	C	SNP	0	A	1	A	1	1
P009	126675	126675		G	T	NA	NA	Intergenic	Intergenic	NA	NA	NA	0	0	1	B	SNP	0	G	1	G	1	1
P009	362073	362073		A	G	GCA	GCG	Synonymous	Silent	SAR0317	SAR0317	lipase precursor	1	0	0	C	SNP	0	A	1	A	1	1
P009	452660	452660		T	C	GTT	GCT	Non-synonymous	Altering	SAR0422	SAR0422	exotoxin	1	0	0	C	SNP	0	T	1	T	1	1
P009	935153	935153		A	G	GAT	GGT	Non-synonymous	Altering	SAR0899	SAR0899	conserved hypothetical protein	1	0	0	C	SNP	0	A	1	A	1	1
P009	986003	986003		G	A	CCG	CCA	Synonymous	Silent	SAR0942	SAR0942	putative membrane protein	0	0	1	B	SNP	0	T	1	G	1	1
P009	1193867	1193867		C	T	NA	NA	Intergenic	Intergenic	NA	NA	NA	1	0	0	C	SNP	0	C	1	C	1	1
P009	1387013	1387013		C	T	GCG	ACG	Non-synonymous	Altering	SAR1337	SAR1337	putative aspartate kinase	0	0	1	B	SNP	0	C	1	C	1	1
P009	1400341	1400341		G	T	NA	NA	Intergenic	Intergenic	NA	NA	NA	1	0	0	C	SNP	0	G	1	G	1	1
P009	1410166	1410166		T	A	ATT	TTT	Non-synonymous	Altering	SAR1360	SAR1360	large-conductance mechanosensitive channel	1	0	0	C	SNP	0	T	1	T	1	1
P009	1464914	1464914		A	G	ACA	GCA	Non-synonymous	Altering	SAR1406	SAR1406	aspartate semialdehyde dehydrogenase	1	0	0	C	SNP	0	A	1	A	1	1
P009	1489802	1489802		G	A	TCG	TTG	Non-synonymous	Altering	SAR1430	SAR1430	putative UDP-N-acetylglucosamine-N-acetylmuramyl-(pentapeptide)pyr ophosphoryl-undecaprenol N-acetylglucosamine transferase	1	0	0	C	SNP	0	G	1	G	1	1
P009	1702392	1702392		T	C	ATT	GTT	Non-synonymous	Altering	SAR1634	SAR1634	putative endonuclease	1	0	0	C	SNP	0	T	1	T	1	1
P009	1789110	1789110		T	C	AAA	GAA	Non-synonymous	Altering	SAR1724	SAR1724	Spo0B-associated GTP-binding protein	1	0	0	C	SNP	0	T	1	T	1	1
P009	1808983	1808983		A	G	TTT	CTT	Non-synonymous	Altering	SAR1745	SAR1745	putative membrane protein	1	0	0	C	SNP	0	A	1	A	1	1
P009	1827979	1827979		G	A	GCA	GTA	Non-synonymous	Altering	SAR1764	SAR1764	chromosome replication initiation/membrane attachment protein	1	0	0	C	SNP	0	G	1	G	1	1
P009	1932295	1932295		T	C	GAT	GGT	Non-synonymous	Altering	SAR1843	SAR1843	leucyl-tRNA synthetase	1	0	0	C	SNP	0	T	1	T	1	1
P009	2601385	2601385		G	A	NA	NA	Intergenic	Intergenic	NA	NA	NA	0	0	1	B	SNP	0	G	1	G	1	1
P009	k31_var_10	NA	1991662(Newman, AP009351.1)	T	C	ACT	GCT	Non-synonymous	Altering	NWMN_1778	(no ortholog)	conserved hypothetical protein	1	0	0	C	SNP	0	NA	NA	NA	NA	NA
P009	k31_var_111	342860		A	AAAT	NA	NA	Intergenic	Intergenic	NA	NA	NA	1	0	0	C	ShINDEL	3	NA	NA	A	1	1
P009	k31_var_26	NA	unknown	A	C	NA	NA	Intergenic	Intergenic	NA	NA	NA	1	0	0	C	SNP	0	NA	NA	NA	NA	NA
P009	k31_var_6	634605		A	AT	TTT	TTT	Frameshift, stop gained	Truncating	SAR0580	SAR0580	putative AMP-binding enzyme	1	0	0	C	ShINDEL	1	NA	NA	A	1	1
P010	4270	4270		A	G	GAT	GGT	Non-synonymous	Altering	SAR0004	SAR0004	DNA replication and repair protein RecF	1	0	0	C	SNP	0	A	1	A	1	1
P010	14583	14583		G	T	NA	NA	Intergenic	Intergenic	NA	NA	NA	0	0	1	B	SNP	0	G	1	G	1	1
P010	128823	128823		G	A	CTT	TTT	Non-synonymous	Altering	SAR0117	SAR0117	putative siderophore transport system permease	1	0	0	C	SNP	0	G	1	G	1	1
P010	134317	134317		A	G	GTA	GTG	Synonymous	Silent	SAR0122	SAR0122	putative transport protein	1	0	0	C	SNP	0	A	1	A	1	1
P010	143399	143399		C	A	NA	NA	Intergenic	Intergenic	NA	NA	NA	1	0	0	C	SNP	0	C	1	C	1	1
P010	173471	173471		C	T	CCG	TCG	Non-synonymous	Altering	SAR0155	SAR0155	capsular polysaccharide synthesis enzyme	0	1	0	D	SNP	0	C	1	C	1	1
P010	376547	376547		G	A	NA	NA	Intergenic	Intergenic	NA	NA	NA	1	0	0	C	SNP	0	G	1	G	1	1
P010	393556	393556		A	G	NA	NA	Intergenic	Intergenic	NA	NA	NA	1	0	0	C	SNP	0	A	1	A	1	1
P010	427310	427310		A	T	ACA	TCA	Non-synonymous	Altering	SAR0390	SAR0390	putative lipoprotein	1	0	0	C	SNP	0	A	1	A	1	1
P010	432930	432930		C	A	GTT	TTT	Non-synonymous	Altering	SAR0398	SAR0398	alkyl hydroperoxide reductase subunit F	0	0	1	B	SNP	0	C	1	C	1	1
P010	505392	505392		G	A	NA	NA	Intergenic	Intergenic	NA	NA	NA	1	0	0	C	SNP	0	G	1	G	1	1
P010	738018	738018		G	A	GAT	AAT	Non-synonymous	Altering	SAR0692	SAR0692	arsenate reductase	1	0	0	C	SNP	0	G	1	G	1	1
P010	900785	900785		A	G	CAT	CGT	Non-synonymous	Altering	SAR0856	SAR0856	phosphoglycerate mutase family protein	1	0	0	C	SNP	0	A	1	A	1	1
P010	961816	961816		G	A	GAT	AAT	Non-synonymous	Altering	SAR0924	SAR0924	putative glucose-6-phosphate isomerase	1	0	0	C	SNP	0	G	1	NA	NA	1
P010	987998	987998		A	G	ATG	GTG	Non-synonymous	Altering	SAR0944	SAR0944	putative exported protein	1	0	0	C	SNP	0	A	1	A	1	1
P010	1035557	1035557		C	T	GCG	GTG	Non-synonymous	Altering	SAR0990	SAR0990	peptide chain release factor 3	1	0	0	C	SNP	0	C	1	C	1	1
P010	1205089	1205089		G	T	GTT	TTT	Non-synonymous	Altering	SAR1160	SAR1160	putative cell division protein	1	0	0	C	SNP	0	G	1	G	1	1
P010	1233696	1233696		C	T	GCG	GTG	Non-synonymous	Altering	SAR1186	SAR1186	conserved hypothetical protein	1	0	0	C	SNP	0	C	1	C	1	1
P010	1394620	1394620		T	C	GAT	GAC	Synonymous	Silent	SAR1344	SAR1344	catalase	1	0	0	C	SNP	0	T	1	T	1	1
P010	1416185	1416185		G	A	NA	NA	Intergenic	Intergenic	NA	NA	NA	1	0	0	C	SNP	0	G	1	NA	NA	1
P010	1472722	1472722		C	T	CGC	CAC	Non-synonymous	Altering	SAR1414	SAR1414	COL, NC_002951.2d shock protein	1	0	0	C	SNP	0	C	1	C	1	1
P010	1521062	1521062		C	T	AGT	AAT	Non-synonymous	Altering	SAR1447	SAR1447	very large surface anchored protein	0	0	1	B	SNP	0	C	1	C	1	1
P010	1532952	1532952		T	G	AGT	CGT	Non-synonymous	Altering	SAR1447	SAR1447	very large surface anchored protein	1	0	0	C	SNP	0	T	1	T	1	1
P010	1707676	1707676		A	G	ATT	ATC	Synonymous	Silent	SAR1639	SAR1639	DNA primase	1	0	0	C	SNP	0	A	1	A	1	1
P010	1725231	1725231		G	T	CCT	ACT	Non-synonymous	Altering	SAR1657	SAR1657	chaperone protein	1	0	0	C	SNP	0	G	1	NA	NA	1
P010	1792518	1792518		C	T	GGC	GAC	Non-synonymous	Altering	SAR1729	SAR1729	putative rod shape-determining protein	1	0	0	C	SNP	0	C	1	C	1	1
P010	1888285	1888285		A	G	ATT	ATC	Synonymous	Silent	SAR1810	SAR1810	formate--tetrahydrofolate ligase	1	0	0	C	SNP	0	A	1	A	1	1
P010	1974816	1974816		A	G	NA	NA	Intergenic	Intergenic	NA	NA	NA	1	0	0	C	SNP	0	A	1	A	1	1
P010	2014344	2014344		G	A	ACG	ATG	Non-synonymous	Altering	SAR1934	SAR1934	putative membrane protein	1	0	0	C	SNP	0	G	1	G	1	1
P010	2073936	2073936		T	G	TTT	GTT	Non-synonymous	Altering	SAR1985	SAR1985	DNA polymerase III subunit epsilon	1	0	0	C	SNP	0	T	1	T	1	1
P010	2248360	2248360		C	T	CAT	TAT	Non-synonymous	Altering	SAR2177	SAR2177	putative cardiolipin synthetase	0	0	1	B	SNP	0	C	1	C	1	1
P010	2315848	2315848		A	G	NA	NA	Intergenic	Intergenic	NA	NA	NA	1	0	0	C	SNP	0	A	1	A	1	1
P010	2414778	2414778		C	T	CCG	CCA	Synonymous	Silent	SAR2342	SAR2342	putative membrane protein	0	0	1	B	SNP	0	C	1	C	1	1
P010	2432435	2432435		G	A	GCG	GTG	Non-synonymous	Altering	SAR2362	SAR2362	putative molybdenum transport system permease protein	1	0	0	C	SNP	0	G	1	G	1	1
P010	2517568	2517568		T	G	ATT	AGT	Non-synonymous	Altering	SAR2448	SAR2448	sensor kinase protein	0	0	1	B	SNP	0	T	1	T	1	1
P010	2562829	2562829		A	G	AGT	AGC	Synonymous	Silent	SAR2488	SAR2488	nitrite reductase NAD(P)H small subunit	0	0	1	B	SNP	0	A	1	A	1	1
P010	2673719	2673719		A	G	TCT	CCT	Non-synonymous	Altering	SAR2589	SAR2589	putative transporter protein	1	0	0	C	SNP	0	A	1	A	1	1
P010	1598859(self)	1623150		T	G	GAG	GGG	Non-synonymous	Altering	SAR1532	SAR1532	hypothetical protein	1	0	0	C	SNP	0	NA	NA	T	1	1
P010	1609495(self)	NA	1586129(M1, NC_021059.1)	A	G	TAT	TGT	Non-synonymous	Altering	BN843_14890	SAR1985	DNA polymerase III subunit epsilon	1	0	0	C	SNP	0	NA	NA	NA	NA	NA
P010	592618(self)	656764		T	C	GGT	GGC	Synonymous	Silent	SAR0607	SAR0607	hypothetical protein	0	0	1	B	SNP	0	NA	NA	C	1	1
P010	978219(self)	1082528		G	T	NA	NA	Intergenic	Intergenic	NA	NA	NA	0	0	1	B	SNP	0	NA	NA	NA	NA	NA
P010	k31_var_30	2309200		T	TCT	GAA	GAG	Frameshift, stop gained	Truncating	SAR2241	SAR2241	ABC transporter ATP-binding protein	1	0	0	C	ShINDEL	2	NA	NA	TCT	1	1
P010	k31_var_35	901735		T	TA	TAT	TAT	Frameshift, stop gained	Truncating	SAR0858	SAR0858	hypothetical protein	1	0	0	C	ShINDEL	1	NA	NA	TA	1	1
P010	k31_var_41	2378102		G	A	ACG	ACA	Synonymous	Silent	hysA2	SAR2292	hyaluronate lyase precursor 2	1	0	0	C	SNP	0	NA	NA	G	1	1
P010	k31_var_43	2042034		AA	A	NA	NA	Intergenic	Intergenic	NA	NA	NA	1	0	0	C	ShINDEL	1	NA	NA	AA	1	1
P010	k31_var_46	NA	62624(CN1, NC_022226.1)	A	AA	AAA	AAG	Frameshift, stop gained	Truncating	SAKOR_00058	(no ortholog)	hypothetical protein	1	0	0	C	ShINDEL	1	NA	NA	A	1	1
P010	k61_var_15	2469465		T	TA	NA	NA	Intergenic	Intergenic	NA	NA	NA	1	0	0	C	ShINDEL	1	NA	NA	TA	1	1
P010	k61_var_28	NA	341777(ST398, NC_017333.1)	A	AA	AAA	AAT	Frameshift, stop gained	Truncating	SAPIG0305	(no ortholog)	transposase	1	0	0	C	ShINDEL	1	NA	NA	AA	1	1
P010	k61_var_33	890685		A	ACTCAGACAGTGACTCAGACTCAGACAGCGATTCAGATTCCGACAGTGACTCAGACTCGGATAGCGATTCAGATTCCGACAGTGACTCAGACTCAGACAGTGACTCAGATTCAGATAGCGACTCAGACTCAGACAGTGACTCAGATTCCGATAGCGATTCAGATTCCGACAGTGATTCCGACTCAGACAGTGACTCAGATTCAGATAGCGATTCAGATTCCGACAGTGATTCCGACTCAGACAGCGATTCAGAATCAGATAATGACTCAGACTCAGACAGCGATTCAGA	GAA	GGA	Non-synonymous, 96 codon insertion	Altering	SAR0842	SAR0842	clumping factor A	1	0	0	C	ShINDEL	288	NA	NA	ACTCAGACAGTGACTCAGACTCAGACAGCGATTCAGATTCCGACAGTGACTCAGACTCGGATAGCGATTCAGATTCCGACAGTGACTCAGACTCAGACAGTGACTCAGATTCAGATAGCGACTCAGACTCAGACAGTGACTCAGATTCCGATAGCGATTCAGATTCCGACAGTGATTCCGACTCAGACAGTGACTCAGATTCAGATAGCGATTCAGATTCCGACAGTGATTCCGACTCAGACAGCGATTCAGAATCAGATAATGACTCAGACTCAGACAGCGATTCAGA	1	1
P010	k61_var_44	1707939		TATAACCGCCATACTCATC	T	ATT	ATT	Non-synonymous, 6 codon deletion	Altering	dnaG	SAR1639	DNA primase	1	0	0	C	ShINDEL	18	NA	NA	TATAACCGCCATACTCATC	1	1
P012	1639028	1639028		G	A	TCT	TTT	Non-synonymous	Altering	SAR1563	SAR1563	hypothetical protein	0	1	0	D	SNP	0	G	1	NA	NA	1
P013	505100	505100		A	G	NA	NA	Intergenic	Intergenic	NA	NA	NA	0	0	1	B	SNP	0	G	0	G	0	0
P014	116211	116211		T	G	ATT	ATG	Non-synonymous	Altering	SAR0109	SAR0109	putative transporter protein	0	0	1	B	SNP	0	T	0	T	0	0
P014	543217	543217		A	G	TTA	TTG	Synonymous	Silent	SAR0504	SAR0504	putative transcription-repair coupling factor	0	0	1	B	SNP	0	A	0	A	0	0
P014	1241870	1241870		T	C	TCA	CCA	Non-synonymous	Altering	SAR1193	SAR1193	hypothetical protein	0	0	1	B	SNP	0	T	0	T	0	0
P014	1305557	1305557		T	C	NA	NA	Intergenic	Intergenic	NA	NA	NA	0	0	1	B	SNP	0	T	1	T	1	1
P014	1703859	1703859		A	T	TAC	AAC	Non-synonymous	Altering	SAR1635	SAR1635	putative helicase	0	0	1	B	SNP	0	A	0	A	0	0
P014	1810077	1810077		T	C	AAT	GAT	Non-synonymous	Altering	SAR1747	SAR1747	glutamate-1-semialdehyde 2,1-aminomutase	0	0	1	B	SNP	0	T	1	T	1	1
P014	2493612	2493612		T	C	ACT	GCT	Non-synonymous	Altering	SAR2424	SAR2424	putative aldose 1-epimerase	1	0	0	C	SNP	0	T	1	T	1	1
P014	2582021	2582021		T	C	AAT	AAC	Synonymous	Silent	SAR2508	SAR2508	IgG-binding protein	0	0	1	B	SNP	0	T	0	T	0	0
P014	2751945	2751945		T	C	ACA	ACG	Synonymous	Silent	SAR2664	SAR2664	hypothetical protein	1	0	0	C	SNP	0	T	1	T	1	1
P014	2813438	2813438		G	T	NA	NA	Intergenic	Intergenic	NA	NA	NA	0	0	1	B	SNP	0	G	0	G	0	0
P014	k31_var_100	1692516		T	TT	GAA	GAA	Frameshift, stop gained	Truncating	SAR1622	SAR1622	metallo-beta-lactamase superfamily protein	0	0	1	B	ShINDEL	1	NA	NA	T	1	1
P014	k31_var_150	349262		AA	A	AGA	GAA	Frameshift, stop gained	Truncating	SAR0306	SAR0306	peptide ABC transporter ATP-binding protein	0	1	0	D	ShINDEL	1	NA	NA	AA	1	1
P014	k31_var_54	NA	838095(MSSA476, BX571857.1)	AA	A	NA	NA	Intergenic	Intergenic	NA	NA	NA	1	0	0	C	ShINDEL	1	NA	NA	AA	1	1
P014	k31_var_80	1044723		CCTCGTTTAACATCAAACTTAATTTGTACAAATCCTTTTTCAAATTTTTCCTCGCGTTCAAAGTTATATTTAGGGTTTCTACCATAATTCCATTCCCAAGTTCTATATTTGTCGTTACTTAACTTTTCAATATTTTCCCAATCTTCATCCGTTAATTTATATTCTTCTACTTCAGTTTCTCCAAAGATAGTTTTCAAGATGATTTTTTTAAATTCTTCAATTTCTAAAGGGTCATTTAAAAATTCTTGAATGTTTGCTA	C	GGT	GGT	Non-synonymous, 86 codon deletion	Altering	SAR0997	SAR0997	putative lipoate-protein ligase A	1	0	0	C	ShINDEL	258	NA	NA	CCTCGTTTAACATCAAACTTAATTTGTACAAATCCTTTTTCAAATTTTTCCTCGCGTTCAAAGTTATATTTAGGGTTTCTACCATAATTCCATTCCCAAGTTCTATATTTGTCGTTACTTAACTTTTCAATATTTTCCCAATCTTCATCCGTTAATTTATATTCTTCTACTTCAGTTTCTCCAAAGATAGTTTTCAAGATGATTTTTTTAAATTCTTCAATTTCTAAAGGGTCATTTAAAAATTCTTGAATGTTTGCTA	1	1
P014	k61_var_65	124358		T	TGTTGTTGTCTTCTTTGCCAGGTTTGTTGCCGTCTTCTTTGCCAGGTTTGTTGCCGTCTTCTTTACCAGGTTT	AAG	AAA	Non-synonymous, 24 codon insertion	Altering	SAR0114	SAR0114	immunoglobulin G binding protein A precursor	0	0	1	B	ShINDEL	72	NA	NA	TGTTGTTGTCTTCTTTGCCAGGTTTGTTGCCGTCTTCTTTGCCAGGTTTGTTGCCGTCTTCTTTACCAGGTTT	0	0
P015	1324673	1324673		G	A	GCT	ACT	Non-synonymous	Altering	SAR1262	SAR1262	putative exported protein	1	0	0	C	SNP	0	G	1	G	1	1
P015	2166347	2166347		C	A	GCG	GAG	Non-synonymous	Altering	SAR2102	SAR2102	hypothetical phage protein	1	0	0	C	SNP	0	C	1	NA	NA	1
P016	1068083	1068083		C	A	NA	NA	Intergenic	Intergenic	NA	NA	NA	1	0	0	C	SNP	0	C	1	C	1	1
P017	170554	170554		T	A	ATT	AAT	Non-synonymous	Altering	SAR0153	SAR0153	capsular polysaccharide synthesis enzyme	0	1	0	D	SNP	0	T	1	T	1	1
P017	213207	213207		G	C	CTA	GTA	Non-synonymous	Altering	SAR0187	SAR0187	putative branched-chain amino acid transport system carrier protein	0	0	1	B	SNP	0	G	0	G	0	0
P017	588797	588797		G	A	NA	NA	Intergenic	Intergenic	NA	NA	NA	0	0	1	B	SNP	0	G	1	G	1	1
P017	1232297	1232297		T	C	TTA	TTG	Synonymous	Silent	SAR1184	SAR1184	conserved hypothetical protein	0	0	1	B	SNP	0	T	1	T	1	1
P017	1453572	1453572		G	A	GGT	AGT	Non-synonymous	Altering	SAR1397	SAR1397	putative peptidase	0	0	1	B	SNP	0	G	1	G	1	1
P017	1480590	1480590		C	T	GGT	AGT	Non-synonymous	Altering	SAR1423	SAR1423	hypothetical protein	0	0	1	B	SNP	0	C	0	C	0	0
P017	1530021	1530021		A	G	TTA	CTA	Synonymous	Silent	SAR1447	SAR1447	very large surface anchored protein	0	0	1	B	SNP	0	A	1	A	1	1
P017	1580459	1580459		T	C	NA	NA	Intergenic	Intergenic	NA	NA	NA	0	0	1	B	SNP	0	T	0	T	0	0
P017	1673349	1673349		A	G	NA	NA	Intergenic	Intergenic	NA	NA	NA	0	0	1	B	SNP	0	A	0	A	0	0
P017	2308517	2308517		C	T	GAA	AAA	Non-synonymous	Altering	SAR2240	SAR2240	haloacid dehalogenase-like hydrolase	0	0	1	B	SNP	0	C	0	C	0	0
P017	2370544	2370544		T	C	NA	NA	Intergenic	Intergenic	NA	NA	NA	0	0	1	B	SNP	0	C	1	C	1	1
P017	2407192	2407192		C	T	GAA	AAA	Non-synonymous	Altering	SAR2335	SAR2335	50S ribosomal protein L3	0	0	1	B	SNP	0	C	0	C	0	0
P017	2496430	2496430		C	T	GAT	AAT	Non-synonymous	Altering	SAR2427	SAR2427	ABC transporter ATP-binding protein	0	0	1	B	SNP	0	C	1	C	1	1
P017	2571220	2571220		A	G	GTT	GTC	Synonymous	Silent	SAR2497	SAR2497	conserved hypothetical protein	0	0	1	B	SNP	0	A	0	A	0	0
P017	2575711	2575711		A	G	TTA	TCA	Non-synonymous	Altering	SAR2503	SAR2503	transport system membrane protein	0	0	1	B	SNP	0	A	1	A	1	1
P017	2684206	2684206		G	A	GGC	AGC	Non-synonymous	Altering	SAR2597	SAR2597	putative membrane protein	0	0	1	B	SNP	0	G	0	G	0	0
P017	k31_var_134	2034099		CAAATCCTATCTTCCGCTCCATAATTTAATAATAATGCGGGAGTATTTCAACTCTTAGAATACATTCCTTCCTGGAATGAGGTATAGGTGT	C	NA	NA	Non-synonymous, 30 codon deletion	Altering	SAR_RS10035	SARt027	tRNA-Gly	0	0	1	B	ShINDEL	90	NA	NA	CAAATCCTATCTTCCGCTCCATAATTTAATAATAATGCGGGAGTATTTCAACTCTTAGAATACATTCCTTCCTGGAATGAGGTATAGGTGT	1	1
P017	k31_var_143	444285		ATGGCGGTATTAAATTCTCAGGAGATATCATTAAAGCATTAGCTGCTGG	A	GAT	GAT	Non-synonymous, 16 codon deletion	Altering	SAR0408	SAR0408	inosine-5-monophosphate dehydrogenase	0	0	1	B	ShINDEL	48	NA	NA	ATGGCGGTATTAAATTCTCAGGAGATATCATTAAAGCATTAGCTGCTGG	1	1
P018	765779	765779		G	A	NA	NA	Intergenic	Intergenic	NA	NA	NA	0	0	1	B	SNP	0	G	1	G	1	1
P018	1179054	1179054		C	T	TGT	TAT	Non-synonymous	Altering	SAR1133	SAR1133	putative membrane protein	1	0	0	C	SNP	0	C	1	C	1	1
P018	1513287	1513287		C	T	GCA	ACA	Non-synonymous	Altering	SAR1447	SAR1447	very large surface anchored protein	1	0	0	C	SNP	0	C	1	C	1	1
P018	2183013	2183013		A	G	GTA	GTG	Synonymous	Silent	SAR2121	SAR2121	putative carbon-nitrogen hydrolase	1	0	0	C	SNP	0	A	1	A	1	1
P018	2477642	2477642		T	A	NA	NA	Intergenic	Intergenic	NA	NA	NA	0	1	0	D	SNP	0	T	1	T	1	1
P018	2757805	2757805		T	C	GAA	GAG	Synonymous	Silent	SAR2671	SAR2671	conserved hypothetical protein	1	0	0	C	SNP	0	T	1	NA	NA	1
P019	574041	574041		G	A	GTA	ATA	Non-synonymous	Altering	SAR0528	SAR0528	putative stress response-related Clp ATPase	1	0	0	C	SNP	0	G	1	NA	NA	1
P019	726122	726122		C	T	GTC	GTT	Synonymous	Silent	SAR0677	SAR0677	AraC family regulatory protein (pseudogene)	1	0	0	C	SNP	0	C	1	C	1	1
P019	940465	940465		G	A	ACG	ACA	Synonymous	Silent	SAR0904	SAR0904	cytosol aminopeptidase family protein	1	0	0	C	SNP	0	G	1	G	1	1
P019	1506273	1506273		G	A	CAA	TAA	Nonsense	Truncating	SAR1447	SAR1447	very large surface anchored protein	0	0	1	B	SNP	0	G	1	G	1	1
P019	1542058	1542058		A	G	TAT	TAC	Synonymous	Silent	SAR1453	SAR1453	hypothetical protein	1	0	0	C	SNP	0	A	1	A	1	1
P019	1552111	1552111		T	G	AGT	AGG	Non-synonymous	Altering	SAR1460	SAR1460	putative recombination protein U	0	0	1	B	SNP	0	T	1	T	1	1
P019	1682572	1682572		G	A	GCA	GTA	Non-synonymous	Altering	SAR1610	SAR1610	lipoate-protein ligase A protein	1	0	0	C	SNP	0	G	1	G	1	1
P019	1937465	1937465		C	T	TGG	TGA	Nonsense	Truncating	SAR1847	SAR1847	repressor of toxins	0	0	1	B	SNP	0	C	1	C	1	1
P019	2269363	2269363		T	C	TCA	TCG	Synonymous	Silent	SAR2201	SAR2201	serine hydroxymethyltransferase	1	0	0	C	SNP	0	T	1	T	1	1
P019	2296262	2296262		G	T	NA	NA	Intergenic	Intergenic	NA	NA	NA	0	0	1	B	SNP	0	G	1	NA	NA	1
P019	2346749	2346749		T	G	ACA	CCA	Non-synonymous	Altering	SAR2265	SAR2265	putative membrane protein	0	0	1	B	SNP	0	T	1	T	1	1
P019	2475731	2475731		A	G	AGA	GGA	Non-synonymous	Altering	SAR2407	SAR2407	hypothetical protein	0	0	1	B	SNP	0	A	1	A	1	1
P019	2584507	2584507		G	T	NA	NA	Intergenic	Intergenic	NA	NA	NA	1	0	0	C	SNP	0	G	1	G	1	1
P019	2700550	2700550		C	T	GAT	AAT	Non-synonymous	Altering	SAR2616	SAR2616	conserved hypothetical protein	1	0	0	C	SNP	0	C	1	C	1	1
P019	2787544	2787544		C	A	NA	NA	Intergenic	Intergenic	NA	NA	NA	0	0	1	B	SNP	0	C	1	C	1	1
P019	2810728	2810728		A	G	NA	NA	Intergenic	Intergenic	NA	NA	NA	1	0	0	C	SNP	0	A	1	A	1	1
P019	2824609	2824609		C	T	AGC	AGT	Synonymous	Silent	SAR2723	SAR2723	putative exported protein	0	0	1	B	SNP	0	C	1	C	1	1
P019	2831381	2831381		T	C	GAA	GAG	Synonymous	Silent	SAR2728	SAR2728	preprotein translocase SecA subunit-like protein	0	0	1	B	SNP	0	T	1	T	1	1
P019	2857386	2857386		A	G	TCA	CCA	Non-synonymous	Altering	SAR2753	SAR2753	lipase precursor	0	0	1	B	SNP	0	A	1	NA	NA	1
P019	k31_var_19	30800		G	GT	NA	NA	Intergenic	Intergenic	NA	NA	NA	0	0	1	B	ShINDEL	1	NA	NA	G	1	1
P019	k31_var_6	570254		AA	A	AAA	AAG	Frameshift with readthrough	Altering	SAR0523	SAR0523	SNO glutamine amidotransferase family protein	0	0	1	B	ShINDEL	1	NA	NA	AA	1	1
P020	637311	637311		G	A	CAT	TAT	Non-synonymous	Altering	SAR0584	SAR0584	hypothetical protein	0	1	0	D	SNP	0	G	1	G	1	1
P020	1314739	1314739		G	C	GTT	CTT	Non-synonymous	Altering	SAR1252	SAR1252	cell division protein FtsK	0	1	0	D	SNP	0	G	1	G	1	1
P020	k31_var_21	2155561		A	G	NA	NA	Intergenic	Intergenic	SAR2082	SAR2082	Pseudogene	0	1	0	D	SNP	0	NA	NA	T	1	1
P020	k31_var_32	2380294		TA	T	NA	NA	Intergenic	Intergenic	NA	NA	NA	0	1	0	D	ShINDEL	1	NA	NA	TA	1	1
P021	218561	218561		A	G	NA	NA	Intergenic	Intergenic	NA	NA	NA	1	0	0	C	SNP	0	A	1	A	1	1
P021	854286	854286		T	C	ATA	ACA	Non-synonymous	Altering	SAR0813	SAR0813	excinuclease ABC subunit A	1	0	0	C	SNP	0	T	1	T	1	1
P021	859313	859313		C	T	GAC	GAT	Synonymous	Silent	SAR0816	SAR0816	putative acetyltransferase	1	0	0	C	SNP	0	C	1	C	1	1
P021	1587405	1587405		T	C	CAA	CGA	Non-synonymous	Altering	SAR1491	SAR1491	hypothetical protein	0	0	1	B	SNP	0	T	1	T	1	1
P021	1783085	1783085		C	T	GGG	GGA	Synonymous	Silent	SAR1717	SAR1717	putative protein-export membrane protein	1	0	0	C	SNP	0	C	1	C	1	1
P021	2717556	2717556		A	C	NA	NA	Intergenic	Intergenic	NA	NA	NA	0	1	0	D	SNP	0	A	1	A	1	1
P021	98364(self)	124912		T	C	AAC	AGC	Non-synonymous	Altering	SAR0114	SAR0114	immunoglobulin G binding protein A precursor	1	0	0	C	SNP	0	NA	NA	NA	NA	NA
P021	k31_var_17	151152		T	TT	NA	NA	Intergenic	Intergenic	NA	NA	NA	1	0	0	C	ShINDEL	1	NA	NA	TT	1	1
P021	k31_var_6	2547497		T	TT	AAA	AAA	Frameshift, stop gained	Truncating	SAR2473	SAR2473	putative exported protein	1	0	0	C	ShINDEL	1	NA	NA	TT	1	1
P021	k31_var_95	2009656		T	TATTTC	GTA	GTA	Frameshift, stop gained	Truncating	SAR1929	SAR1929	HIT-family protein	1	0	0	C	ShINDEL	5	NA	NA	T	1	1
P022	909979	909979		T	C	GTA	GCA	Non-synonymous	Altering	SAR0871	SAR0871	ABC transporter permease protein	0	0	1	B	SNP	0	T	0	T	0	0
P022	1051059	1051059		C	T	GCG	ACG	Non-synonymous	Altering	SAR1005	SAR1005	putative membrane protein	1	0	0	C	SNP	0	C	1	C	1	1
P022	1548113	1548113		G	A	CGT	TGT	Non-synonymous	Altering	SAR1456	SAR1456	conserved hypothetical protein	0	0	1	B	SNP	0	G	0	G	0	0
P022	2035351	2035351		G	A	NA	NA	Intergenic	Intergenic	NA	NA	NA	0	0	1	B	SNP	0	G	0	G	0	0
P022	2072652	2072652		C	A	NA	NA	Intergenic	Intergenic	NA	NA	NA	0	0	1	B	SNP	0	C	1	C	1	1
P022	2373398	2373398		G	T	NA	NA	Intergenic	Intergenic	NA	NA	NA	0	0	1	B	SNP	0	G	1	G	1	1
P022	2420897	2420897		C	A	GCG	TCG	Non-synonymous	Altering	SAR2346	SAR2346	putative peptidoglycan pentaglycine interpeptide biosynthesis protein	0	0	1	B	SNP	0	C	1	C	1	1
P022	2739358	2739358		T	C	NA	NA	Intergenic	Intergenic	NA	NA	NA	0	0	1	B	SNP	0	T	0	T	0	0
P022	2828941	2828941		C	A	GTT	TTT	Non-synonymous	Altering	SAR2726	SAR2726	conserved hypothetical protein	0	0	1	B	SNP	0	C	0	C	0	0
P022	k31_var_107	2229657		TT	T	AAG	AGC	Frameshift, stop gained	Truncating	SAR2161	SAR2161	hypothetical protein	0	0	1	B	ShINDEL	1	NA	NA	TT	0	0
P023	372544	372544		C	T	GTA	ATA	Non-synonymous	Altering	SAR0326	SAR0326	putative membrane protein	0	1	0	D	SNP	0	C	1	C	1	1
P023	1690568	1690568		G	A	ACA	ATA	Non-synonymous	Altering	SAR1620	SAR1620	putative membrane protein	1	0	0	C	SNP	0	G	1	G	1	1
P023	1846538	1846538		C	A	AGT	ATT	Non-synonymous	Altering	SAR1776	SAR1776	pyruvate kinase	0	0	1	B	SNP	0	C	1	C	1	1
P023	2473932	2473932		A	T	AAT	AAA	Non-synonymous	Altering	SAR2404	SAR2404	haloacid dehalogenase-like hydrolase	0	1	0	D	SNP	0	A	1	A	1	1
P023	190457(self)	294098		A	G	GTA	GTG	Synonymous	Silent	SAR0253	SAR0253	ribitol-5-phosphate dehydrogenase	0	0	1	B	SNP	0	NA	NA	G	1	1
P024	453267	453267		T	C	NA	NA	Intergenic	Intergenic	NA	NA	NA	0	0	1	B	SNP	0	T	0	T	0	0
P024	633582	633582		A	G	NA	NA	Intergenic	Intergenic	NA	NA	NA	0	0	1	B	SNP	0	A	0	A	0	0
P024	639293	639293		C	A	CAG	AAG	Non-synonymous	Altering	SAR0586	SAR0586	putative uracil-DNA glycosylase	0	0	1	B	SNP	0	C	1	C	1	1
P024	886198	886198		C	T	NA	NA	Intergenic	Intergenic	NA	NA	NA	0	0	1	B	SNP	0	C	1	C	1	1
P024	898012	898012		T	A	NA	NA	Intergenic	Intergenic	NA	NA	NA	0	0	1	B	SNP	0	T	1	T	1	1
P024	1260738	1260738		A	G	AGA	AGG	Synonymous	Silent	SAR1210	SAR1210	putative chromosome partition protein	0	0	1	B	SNP	0	A	0	A	0	0
P024	1275375	1275375		G	T	NA	NA	Intergenic	Intergenic	NA	NA	NA	1	0	0	C	SNP	0	G	1	G	1	1
P024	1955331	1955331		C	T	NA	NA	Intergenic	Intergenic	NA	NA	NA	0	0	1	B	SNP	0	C	0	C	0	0
P024	2129238	2129238		A	G	TAT	TAC	Synonymous	Silent	SAR2040	SAR2040	autolysin	0	0	1	B	SNP	0	A	0	A	0	0
P024	2212259	2212259		G	A	GGT	AGT	Non-synonymous	Altering	SAR2148	SAR2148	L-threonine dehydratase biosynthetic IlvA	0	0	1	B	SNP	0	G	0	G	0	0
P024	2720626	2720626		G	A	GAA	AAA	Non-synonymous	Altering	SAR2633	SAR2633	TetR family regulatory protein	0	0	1	B	SNP	0	G	0	G	0	0
P024	2788499	2788499		G	T	ACA	AAA	Non-synonymous	Altering	SAR2697	SAR2697	conserved hypothetical protein	0	0	1	B	SNP	0	G	1	G	1	1
P024	k31_var_81	168617		ATA	A	NA	NA	Intergenic	Intergenic	NA	NA	NA	0	0	1	B	ShINDEL	2	NA	NA	ATA	1	1
P024	k61_var_50	907411		G	GACCACCCCAACTTGCATTGCTTGTAAGCTGACTTACCGTCAGCTTCTATGTTGGGG	NA	NA	Intergenic	Intergenic	NA	NA	NA	0	0	1	B	ShINDEL	56	NA	NA	GACCACCCCAACTTGCATTGCTTGTAAGCTGACTTACCGTCAGCTTCTATGTTGGGG	0	0
P025	285491	285491		C	T	GGC	GGT	Synonymous	Silent	SAR0243	SAR0243	putative zinc-binding dehydrogenase	1	0	0	C	SNP	0	C	1	C	1	1
P025	307354	307354		T	C	AAT	AAC	Synonymous	Silent	SAR0263	SAR0263	putative PTS transport system protein	1	0	0	C	SNP	0	T	1	T	1	1
P025	401339	401339		C	T	TTG	TTA	Synonymous	Silent	SAR0354	SAR0354	conserved hypothetical protein	1	0	0	C	SNP	0	C	1	C	1	1
P025	498630	498630		G	A	NA	NA	Intergenic	Intergenic	NA	NA	NA	0	1	0	D	SNP	0	G	1	G	1	1
P025	527962	527962		C	T	GCG	GTG	Non-synonymous	Altering	SAR0490	SAR0490	tetrapyrrole (corrin/porphyrin) methylase family protein	1	0	0	C	SNP	0	C	1	C	1	1
P025	928804	928804		A	G	AAA	GAA	Non-synonymous	Altering	SAR0892	SAR0892	D-isomer specific 2-hydroxyacid dehydrogenase	0	0	1	B	SNP	0	A	1	A	1	1
P025	1038552	1038552		A	T	ACA	ACT	Synonymous	Silent	SAR0992	SAR0992	putative protease	0	1	0	D	SNP	0	A	1	A	1	1
P025	1091928	1091928		A	G	GCA	GCG	Synonymous	Silent	SAR1046	SAR1046	putative phosphoribosylglycinamide formyltransferase	0	0	1	B	SNP	0	A	1	A	1	1
P025	1209425	1209425		T	A	TAT	AAT	Non-synonymous	Altering	SAR1163	SAR1163	conserved hypothetical protein	0	0	1	B	SNP	0	T	1	T	1	1
P025	1336451	1336451		G	A	GTG	GTA	Synonymous	Silent	SAR1272	SAR1272	DNA mismatch repair protein MutL	0	0	1	B	SNP	0	G	1	G	1	1
P025	1344926	1344926		C	G	TTC	TTG	Non-synonymous	Altering	SAR1279	SAR1279	conserved hypothetical protein	0	0	1	B	SNP	0	C	1	C	1	1
P025	1504036	1504036		C	T	AAG	AAA	Synonymous	Silent	SAR1447	SAR1447	very large surface anchored protein	0	0	1	B	SNP	0	C	1	C	1	1
P025	1581295	1581295		T	G	GGA	GGC	Synonymous	Silent	SAR1486	SAR1486	cytidylate kinase	0	0	1	B	SNP	0	T	1	T	1	1
P025	1693738	1693738		G	A	TCA	TTA	Non-synonymous	Altering	SAR1624	SAR1624	glucokinase	1	0	0	C	SNP	0	G	1	G	1	1
P025	1714408	1714408		C	T	GGA	GAA	Non-synonymous	Altering	SAR1645	SAR1645	cytidine deaminase	0	1	0	D	SNP	0	C	1	C	1	1
P025	1872716	1872716		C	T	TTG	TTA	Synonymous	Silent	SAR1798	SAR1798	conserved hypothetical protein	0	0	1	B	SNP	0	C	1	C	1	1
P025	2084674	2084674		G	A	GTT	ATT	Non-synonymous	Altering	SAR1994	SAR1994	high affinity proline permease	1	0	0	C	SNP	0	G	1	G	1	1
P025	2328570	2328570		G	A	GGC	GGT	Synonymous	Silent	SAR2252	SAR2252	putative phosphoglucosamine mutase	1	0	0	C	SNP	0	G	1	G	1	1
P025	2743111	2743111		A	C	NA	NA	Intergenic	Intergenic	NA	NA	NA	0	0	1	B	SNP	0	A	1	A	1	1
P025	2752462	2752462		G	T	ACA	AAA	Non-synonymous	Altering	SAR2664	SAR2664	hypothetical protein	1	0	0	C	SNP	0	G	1	G	1	1
P025	2842102	2842102		C	T	GGA	AGA	Non-synonymous	Altering	SAR2734	SAR2734	serine-rich adhesin for platelets	1	0	0	C	SNP	0	C	1	C	1	1
P025	2088061(self)	NA	1888223(MSSA476, BX571857.1)	G	A	GCA	GTA	Non-synonymous	Altering	SAS1739	(no ortholog)	putative lantibiotic ABC transporter protein	0	1	0	D	SNP	0	NA	NA	G	1	1
P025	483864(self)	289235		A	G	AGG	AGA	Synonymous	Silent	SAR0248	SAR0248	hypothetical protein	1	0	0	C	SNP	0	NA	NA	A	1	1
P025	528922(self)	NA	317318(MSSA476, BX571857.1)	C	T	AGC	AGT	Synonymous	Silent	SAS0268	(no ortholog)	hypothetical protein	0	1	0	D	SNP	0	NA	NA	C	1	1
P025	606786(self)	428165		A	G	NA	NA	Intergenic	Intergenic	NA	NA	NA	1	0	0	C	SNP	0	NA	NA	A	1	1
P025	k31_var_30	724883		T	TA	NA	NA	Intergenic	Intergenic	NA	NA	NA	1	0	0	C	SNP	1	NA	NA	T	1	1
P025	k31_var_61	886060		TTAATTCTTCATT	T	GAC	GAA	Non-synonymous and 4 codon deletion	Altering	SAR0839	SAR0839	hypothetical protein	1	0	0	C	ShINDEL	12	NA	NA	TAATTCTTCATT	1	1
P025	k31_var_83	NA	2662342(ED98, NC_013450.1)	AT	A	ATG	TGT	Frameshift, stop gained	Truncating	SAAV_2632	SAR2648	secretory antigen precursor	1	0	0	C	ShINDEL	1	NA	NA	AT	1	1
P025	k31_var_94	NA	893967(ED98, NC_013450.1)	T	C	AAA	GAA	Non-synonymous	Altering	SAAV_0876	(no ortholog)	phage amidase	1	0	0	C	SNP	0	NA	NA	NA	NA	NA
P025	k61_var_29	890524		TTCAGATAGTGACTCAGACTCAGACAGCGATTCAGAATCAGATAGTGACTCCGATTCAGACAGCGATTCAGAA	T	TCA	TCA	Non-synonymous, 24 codon deletion	Altering	SAR0842	SAR0842	clumping factor A	1	0	0	C	ShINDEL	72	NA	NA	TTCAGATAGTGACTCAGACTCAGACAGCGATTCAGAATCAGATAGTGACTCCGATTCAGACAGCGATTCAGAA	1	1
P025	k61_var_34	NA	907712(COL, NC_002951.2)	T	TT	NA	NA	Intergenic	Intergenic	NA	NA	NA	1	0	0	C	ShINDEL	1	NA	NA	NA	NA	NA
P026	731656	731656		C	T	TCA	TTA	Non-synonymous	Altering	SAR0684	SAR0684	putative sugar efflux transporter	0	0	1	B	SNP	0	C	0	C	0	0
P026	1560459	1560459		G	A	CCG	TCG	Non-synonymous	Altering	SAR1466	SAR1466	conserved hypothetical protein	0	0	1	B	SNP	0	G	1	G	1	1
P026	1580911	1580911		A	C	ATT	ATG	Non-synonymous	Altering	SAR1486	SAR1486	cytidylate kinase	0	1	0	D	SNP	0	A	1	A	1	1
P026	1659300	1659300		C	T	GGA	AGA	Non-synonymous	Altering	SAR1587	SAR1587	PfkB family carbohydrate kinase	0	0	1	B	SNP	0	C	1	C	1	1
P026	2270944	2270944		G	A	GCG	GTG	Non-synonymous	Altering	SAR2204	SAR2204	conserved hypothetical protein	0	0	1	B	SNP	0	G	0	G	0	0
P026	k31_var_136	2172764		A	AA	AAT	AAA	Frameshift, stop gained	Truncating	SAR2109	SAR2109	succinyl-diaminopimelate desuccinylase	0	0	1	B	ShINDEL	1	NA	NA	AA	0	0
P026	k31_var_139	2157536		T	TT	ACA	AAC	Frameshift, stop gained	Truncating	SAR2085	SAR2085	hypothetical protein, Similar to bacteriophage phi PVL	0	0	1	B	ShINDEL	1	NA	NA	T	1	1
P027	377802	377802		G	A	GGA	GAA	Non-synonymous	Altering	SAR0331	SAR0331	putative membrane protein	0	0	1	B	SNP	0	G	1	NA	NA	1
P027	511486	511486		A	T	TTA	TTT	Non-synonymous	Altering	SAR0477	SAR0477	DNA polymerase III, tau subunit	0	1	0	D	SNP	0	A	1	A	1	1
P027	681772	681772		G	A	TTG	TTA	Synonymous	Silent	SAR0634	SAR0634	putative membrane protein	1	0	0	C	SNP	0	G	1	G	1	1
P027	2885303	2885303		T	G	TGG	GGG	Non-synonymous	Altering	SAR2778	SAR2778	nickel transporter NixA	1	0	0	C	SNP	0	T	1	T	1	1
P027	k31_var_70	498622		TA	T	NA	NA	Intergenic	Intergenic	NA	NA	NA	0	0	1	B	ShINDEL	1	NA	NA	T	0	0
P027	k31_var_77	472581		TA	T	ATT	TTG	Frameshift, stop gained	Truncating	SAR0445	SAR0445	hypothetical protein	0	0	1	B	ShINDEL	1	NA	NA	TA	1	1
P028	895560	895560		A	G	NA	NA	Intergenic	Intergenic	NA	NA	NA	0	0	1	B	SNP	0	A	1	NA	NA	1
P028	k31_var_81	NA	69483 (USA300_FPR3757, CP000255.1 )	C	T	GTT	TTT	Non-synonymous	Altering	arcC	SAR2711	carbamate kinase	0	0	1	B	SNP	0	NA	NA	C	1	1
P030	168668	168668		T	C	ACA	ATA	Non-synonymous	Altering	SAR0151	SAR0151	capsular polysaccharide synthesis enzyme	1	0	0	C	SNP	0	C	1	C	1	1
P030	587072	587072		A	G	AAA	AAG	Synonymous	Silent	SAR0540	SAR0540	transcription antitermination protein	1	0	0	C	SNP	0	G	1	G	1	1
P030	842363	842363		A	G	ACA	GCA	Non-synonymous	Altering	SAR0804	SAR0804	putative helicase	1	0	0	C	SNP	0	A	1	A	1	1
P030	960522	960522		T	G	NA	NA	Intergenic	Intergenic	NA	NA	NA	1	0	0	C	SNP	0	T	1	T	1	1
P030	1383481	1383481		T	A	NA	NA	Intergenic	Intergenic	NA	NA	NA	1	0	0	C	SNP	0	T	1	T	1	1
P030	1827325	1827325		G	A	GGC	GGT	Synonymous	Silent	SAR1763	SAR1763	putative primosomal protein	1	0	0	C	SNP	0	G	1	G	1	1
P030	1847196	1847196		C	A	GGC	TGC	Non-synonymous	Altering	SAR1777	SAR1777	6-phosphofructokinase	1	0	0	C	SNP	0	C	1	NA	NA	1
P030	2063946	2063946		A	G	ACA	ACG	Synonymous	Silent	SAR1973	SAR1973	putative membrane protein	1	0	0	C	SNP	0	A	1	A	1	1
P030	2229239	2229239		T	C	GGA	GGG	Synonymous	Silent	SAR2161	SAR2161	putative membrane protein	1	0	0	C	SNP	0	T	1	T	1	1
P030	2322132	2322132		G	T	GCT	GAT	Non-synonymous	Altering	SAR2248	SAR2248	putative surface anchored protein (pseudogene)	1	0	0	C	SNP	0	G	1	G	1	1
P030	320888(self)	341390		A	T	ACT	ACA	Synonymous	Silent	SAR0297	SAR0297	conserved hypothetical protein (pseudogene)	1	0	0	C	SNP	0	NA	NA	NA	NA	NA
P030	k31_var_24	NA	642592(MSSA476, BX571857.1)	C	T	NA	NA	Intergenic	Intergenic	NA	NA	NA	1	0	0	C	SNP	0	NA	NA	C	1	1
P030	k31_var_28	NA	1900559(MSSA476, BX571857.1)	A	C	NA	NA	Intergenic	Intergenic	NA	NA	NA	1	0	0	C	SNP	0	NA	NA	C	1	1
P030	k31_var_32	450404		C	T	NA	NA	Intergenic	Intergenic	NA	NA	NA	1	0	0	C	SNP	0	NA	NA	T	1	1
P030	k31_var_37	16075		TT	T	NA	NA	Intergenic	Intergenic	NA	NA	NA	1	0	0	C	ShINDEL	1	NA	NA	TT	1	1
P030	k31_var_38	NA	1556682(MSSA476, BX571857.1)	C	CT	AAA	AAG	Frameshift, stop gained	Truncating	SAS1429	SAR1563	hypothetical protein	1	0	0	C	ShINDEL	1	NA	NA	C	1	1
P030	k31_var_8	1887181		T	TT	NA	NA	Intergenic	Intergenic	NA	NA	NA	1	0	0	C	ShINDEL	1	NA	NA	TT	1	1
P030	k61_var_18	2460867		A	AT	NA	NA	Intergenic	Intergenic	NA	NA	NA	1	0	0	C	ShINDEL	1	NA	NA	AT	1	1
P031	212538	212538		C	T	GAT	AAT	Non-synonymous	Altering	SAR0187	SAR0187	putative branched-chain amino acid transport system carrier protein	1	0	0	C	SNP	0	C	1	C	1	1
P031	325462	325462		T	G	TTT	TGT	Non-synonymous	Altering	SAR0280	SAR0280	putative membrane protein	0	0	1	B	SNP	0	T	1	T	1	1
P031	573557	573557		G	A	GAA	AAA	Non-synonymous	Altering	SAR0527	SAR0527	putative phosphotransferase	1	0	0	C	SNP	0	G	1	G	1	1
P031	901128	901128		C	T	GCG	ACG	Non-synonymous	Altering	SAR0857	SAR0857	putative LysE type translocator protein	1	0	0	C	SNP	0	C	1	C	1	1
P031	1278056	1278056		C	A	GCA	GAA	Non-synonymous	Altering	SAR1225	SAR1225	SMF family protein	0	1	0	D	SNP	0	C	1	C	1	1
P031	1472409	1472409		AA	TT	TTA	TAA	Nonsense	Truncating	SAR1413	SAR1413	putative membrane protein	0	0	1	B	SNP	0	NA	NA	AA	1	1
P031	1872900	1872900		C	T	CGT	CAT	Non-synonymous	Altering	SAR1798	SAR1798	conserved hypothetical protein	0	0	1	B	SNP	0	C	1	C	1	1
P031	1887850	1887850		T	C	TTA	TTG	Synonymous	Silent	SAR1810	SAR1810	formate--tetrahydrofolate ligase	0	0	1	B	SNP	0	T	1	T	0	0
P031	1964195	1964195		T	C	ACA	GCA	Non-synonymous	Altering	SAR1877	SAR1877	AMP-binding enzyme	1	0	0	C	SNP	0	T	0	T	1	1
P031	2204354	2204354		G	A	GGC	GAC	Non-synonymous	Altering	SAR2141	SAR2141	acetolactate synthase large subunit	1	0	0	C	SNP	0	G	1	G	1	1
P031	2383759	2383759		A	G	NA	NA	Intergenic	Intergenic	NA	NA	NA	1	0	0	C	SNP	0	A	1	A	1	1
P031	2420965	2420965		A	G	GTA	GCA	Non-synonymous	Altering	SAR2346	SAR2346	putative peptidoglycan pentaglycine interpeptide biosynthesis protein	1	0	0	C	SNP	0	A	1	A	1	1
P031	2426400	2426400		C	T	GTA	ATA	Non-synonymous	Altering	SAR2352	SAR2352	putative molybdenum cofactor biosynthesis protein A	1	0	0	C	SNP	0	C	1	C	1	1
P031	2500052	2500052		C	A	GCA	GAA	Non-synonymous	Altering	SAR2430	SAR2430	putative permease	0	0	1	B	SNP	0	C	1	C	1	1
P031	2774589(self)	NA	unknown	C	T	GGG	AGG	Non-synonymous	Altering	SAR0736	SAR0736	putative undecaprenol kinase	0	0	1	B	SNP	0	NA	NA	NA	NA	NA
P031	k31_var_108	907304		CC	C	NA	NA	Intergenic	Intergenic	NA	NA	NA	1	0	0	C	ShINDEL	1	NA	NA	C	1	1
P031	k31_var_111	622996		TT	T	NA	NA	Intergenic	Intergenic	NA	NA	NA	1	0	0	C	ShINDEL	1	NA	NA	TT	1	1
P031	k31_var_16	795756		TCATGATATCAAGTAC	T	ATG	ATG	Non-synonymous, 5 codon deletion	Altering	saeR	SAR0759	response regulator protein	0	0	1	B	ShINDEL	15	NA	NA	TCATGATATCAAGTAC	1	1
P031	k31_var_42	2186595		T	TT	GAA	TGA	Frameshift, stop gained	Truncating	agrA	SAR2126	autoinducer sensor protein response regulator protein	0	0	1	B	ShINDEL	1	NA	NA	T	1	1
P031	k31_var_45	NA	3969(Strain 2395, NZ_CP007500.1)	AA	A	NA	NA	Intergenic	Intergenic	NA	NA	NA	0	0	1	B	ShINDEL	1	NA	NA	NA	NA	NA
P031	k31_var_56	667726		T	TA	NA	NA	Intergenic	Intergenic	NA	NA	NA	0	0	1	B	ShINDEL	1	NA	NA	T	1	1
P032	161796	161796		A	G	GAA	GGA	Non-synonymous	Altering	SAR0147	SAR0147	putative nucleotidase	1	0	0	C	SNP	0	A	1	A	1	1
P032	187131	187131		C	T	GCC	GCT	Synonymous	Silent	SAR0169	SAR0169	putative aldehyde dehydrogenase	1	0	0	C	SNP	0	C	1	C	1	1
P032	367259	367259		G	T	NA	NA	Intergenic	Intergenic	NA	NA	NA	1	0	0	C	SNP	0	G	1	G	1	1
P032	1116536	1116536		C	T	AAC	AAT	Synonymous	Silent	SAR1070	SAR1070	dihydrolipoamide dehydrogenase	1	0	0	C	SNP	0	C	1	C	1	1
P032	1535328	1535328		C	T	NA	NA	Intergenic	Intergenic	NA	NA	NA	1	0	0	C	SNP	0	C	1	C	1	1
P032	2164296	2164296		T	C	NA	NA	Intergenic	Intergenic	NA	NA	NA	1	0	0	C	SNP	0	T	1	T	1	1
P032	2294348	2294348		T	C	ATT	ATC	Synonymous	Silent	SAR2226	SAR2226	putative purine nucleoside phosphorylase	1	0	0	C	SNP	0	T	1	T	1	1
P032	2402654	2402654		C	T	GAA	AAA	Non-synonymous	Altering	SAR2326	SAR2326	30S ribosomal protein S17	1	0	0	C	SNP	0	C	1	C	1	1
P032	2432568	2432568		A	T	ATA	TTA	Non-synonymous	Altering	SAR2362	SAR2362	putative molybdenum transport system permease protein	0	0	1	B	SNP	0	T	1	T	1	1
P032	2810752	2810752		C	A	NA	NA	Intergenic	Intergenic	NA	NA	NA	1	0	0	C	SNP	0	C	1	C	1	1
P032	1725172(self)	NA	1899020(MSSA476, BX571857.1)	A	G	AAC	AAT	Synonymous	Silent	SAR2509	SAR2509	gamma-hemolysin component A precursor	1	0	0	C	SNP	0	NA	NA	A	1	1
P032	k31_var_102	1719358		T	TT	NA	NA	Intergenic	Intergenic	NA	NA	NA	1	0	0	C	ShINDEL	1	NA	NA	TT	1	1
P032	k31_var_105	2524300		A	AA	NA	NA	Intergenic	Intergenic	NA	NA	NA	1	0	0	C	ShINDEL	1	NA	NA	T	1	1
P032	k31_var_109	NA	487795(ED98, NC_013450.1)	CAGCGATTCAGATTCGGAT	C	NA	NA	Intergenic	Intergenic	NA	NA	NA	1	0	0	C	ShINDEL	18	NA	NA	CAGCGATTCAGATTCGGAT	1	1
P032	k31_var_115	NA	845157(N315, NC_002745.2)	GT	G	AAA	AAC	Frameshift, stop gained	Truncating	SA0739	SAR0839	hypothetical protein	1	0	0	C	ShINDEL	1	NA	NA	GT	1	1
P032	k31_var_116	NA	80194(ED98, NC_013450.1)	A	C	ATT	ATG	Non-synonymous	Altering	SAAV_0074	(no ortholog)	integral membrane domain-containing protein	1	0	0	C	SNP	0	NA	NA	A	1	1
P032	k31_var_117	774790		T	TT	NA	NA	Intergenic	Intergenic	NA	NA	NA	1	0	0	C	ShINDEL	1	NA	NA	TT	1	1
P032	k61_var_77	536006		A	AGTTTTTTTAGTTTGTATTAAT	NA	NA	Intergenic	Intergenic	NA	NA	NA	1	0	0	C	ShINDEL	21	NA	NA	A	1	1
P033	1417010	1417010		C	A	CGC	CTC	Non-synonymous	Altering	SAR1365	SAR1365	putative membrane protein	1	0	0	C	SNP	0	C	1	C	1	1
P033	1713488	1713488		T	C	AAA	GAA	Non-synonymous	Altering	SAR1644	SAR1644	putative GTP-binding protein	0	1	0	D	SNP	0	T	1	T	1	1
P034	356539	356539		C	T	GTG	GTA	Synonymous	Silent	SAR0312	SAR0312	putative N-acetylneuraminate lyase	0	0	1	B	SNP	0	C	1	C	1	1
P034	1160296	1160296		G	A	GCC	GCT	Synonymous	Silent	SAR1113	SAR1113	putative ribonuclease	0	0	1	B	SNP	0	G	0	G	0	0
P034	1943879	1943879		G	A	NA	NA	Intergenic	Intergenic	NA	NA	NA	0	0	1	B	SNP	0	G	0	G	0	0
P034	2106319	2106319		C	T	TAC	TAT	Synonymous	Silent	SAR2013	SAR2013	putative aldehyde dehydrogenase	0	0	1	B	SNP	0	C	0	C	0	0
P034	2873122	2873122		C	A	GGG	GGT	Synonymous	Silent	SAR2770	SAR2770	conserved hypothetical protein	1	0	0	C	SNP	0	A	1	A	1	1
P034	1364609(self)	1554347		C	T	NA	NA	Intergenic	Intergenic	NA	NA	NA	1	0	0	C	SNP	0	NA	NA	C	1	1
P034	k31_var_29	2608756		GT	G	AAA	AAC	Frameshift, stop gained	Truncating	SAR2530	SAR2530	putative membrane protein	0	0	1	B	ShINDEL	1	NA	NA	NA	NA	NA
P035	464354	464354		G	T	NA	NA	Intergenic	Intergenic	NA	NA	NA	0	1	0	D	SNP	0	G	1	G	1	1
P035	502479	502479		G	A	GGC	GAC	Non-synonymous	Altering	SAR0471	SAR0471	glutamate synthase, large subunit	1	0	0	C	SNP	0	G	1	G	1	1
P035	590244	590244		T	C	GCT	GCC	Synonymous	Silent	SAR0546	SAR0546	conserved hypothetical protein	1	0	0	C	SNP	0	T	1	T	1	1
P035	719006	719006		A	G	AAC	AGC	Non-synonymous	Altering	SAR0672	SAR0672	putative ABC transporter permease	1	0	0	C	SNP	0	A	1	A	1	1
P035	1330420	1330420		C	A	GGC	GGA	Synonymous	Silent	SAR1268	SAR1268	conserved hypothetical protein	0	1	0	D	SNP	0	C	1	C	1	1
P035	2103145	2103145		C	T	GCA	ACA	Non-synonymous	Altering	SAR2010	SAR2010	hypothetical protein	0	1	0	D	SNP	0	C	1	C	1	1
P035	2630358	2630358		T	C	AGT	AGC	Synonymous	Silent	SAR2548	SAR2548	putative membrane protein	1	0	0	C	SNP	0	T	1	T	1	1
P036	1560188	1560188		T	C	GAT	GGT	Non-synonymous	Altering	SAR1466	SAR1466	conserved hypothetical protein	1	0	0	C	SNP	0	T	1	T	1	1
P037	197492	197492		C	T	GCT	GTT	Non-synonymous	Altering	SAR0179	SAR0179	putative transporter protein	0	1	0	D	SNP	0	C	1	C	1	1
P037	357213	357213		C	T	TCA	TTA	Non-synonymous	Altering	SAR0313	SAR0313	putative ROK family protein	1	0	0	C	SNP	0	C	1	C	1	1
P037	502814	502814		G	A	GAT	AAT	Non-synonymous	Altering	SAR0471	SAR0471	glutamate synthase, large subunit	1	0	0	C	SNP	0	G	1	G	1	1
P037	1017287	1017287		A	T	GGA	GGT	Synonymous	Silent	SAR0974	SAR0974	conserved hypothetical protein	1	0	0	C	SNP	0	A	1	A	1	1
P037	1125989	1125989		T	C	NA	NA	Intergenic	Intergenic	NA	NA	NA	1	0	0	C	SNP	0	T	1	T	1	1
P037	1262226	1262226		G	T	AAG	AAT	Non-synonymous	Altering	SAR1210	SAR1210	putative chromosome partition protein	1	0	0	C	SNP	0	G	1	G	1	1
P037	2044472	2044472		T	A	TTA	ATA	Non-synonymous	Altering	SAR1954	SAR1954	putative glutamate-1-semialdehyde 2,1-aminomutase	0	1	0	D	SNP	0	T	1	T	1	1
P037	2125575	2125575		A	G	ATT	GTT	Non-synonymous	Altering	SAR2034	SAR2034	putative membrane protein	0	1	0	D	SNP	0	A	1	A	1	1
P037	1761181(self)	NA	1902152(MSSA476, BX571857.1)	A	T	NA	NA	Intergenic	Intergenic	NA	NA	NA	1	0	0	C	SNP	0	NA	NA	T	1	1
P037	358352(self)	470210		T	A	ATG	AAG	Non-synonymous	Altering	SAR0442	SAR0442	hypothetical protein	1	0	0	C	SNP	0	NA	NA	T	1	1
P037	k31_var_51	2122235		TA	A	AAT	AAA	Frameshift, stop gained	Truncating	SAR2030	SAR2030	protein map (MHC analogous protein)	1	0	0	C	ShINDEL	1	NA	NA	TA	1	1
P037	k61_var_81	NA	604491(Newman, AP009351.1)	C	A	CGT	AGT	Non-synonymous	Altering	sdrC	SAR0566	serine-aspartate repeat-containing protein C	0	1	0	D	SNP	0	NA	NA	C	1	1
P038	227967	227967		G	A	CCT	CTT	Non-synonymous	Altering	SAR0198	SAR0198	ABC transporter ATP-binding protein	0	0	1	B	SNP	0	G	1	G	1	1
P040	129955	129955		G	A	NA	NA	Intergenic	Intergenic	NA	NA	NA	1	0	0	C	SNP	0	G	1	NA	NA	1
P040	173112	173112		C	T	ACA	ATA	Non-synonymous	Altering	SAR0155	SAR0155	capsular polysaccharide synthesis enzyme	1	0	0	C	SNP	0	C	1	C	1	1
P040	182010	182010		G	A	GTA	ATA	Non-synonymous	Altering	SAR0164	SAR0164	capsular polysaccharide synthesis enzyme	1	0	0	C	SNP	0	G	1	G	1	1
P040	207989	207989		G	T	CCC	ACC	Non-synonymous	Altering	SAR0183	SAR0183	putative amino acid kinase	1	0	0	C	SNP	0	G	1	NA	NA	1
P040	358134	358134		C	T	AGC	AAC	Non-synonymous	Altering	SAR0314	SAR0314	putative transcription regulator	1	0	0	C	SNP	0	C	1	C	1	1
P040	360733	360733		G	T	CCA	ACA	Non-synonymous	Altering	SAR0316	SAR0316	putative membrane protein	1	0	0	C	SNP	0	G	1	T	1	1
P040	464856	464856		G	T	GGT	GTT	Non-synonymous	Altering	SAR0435	SAR0435	exotoxin	1	0	0	C	SNP	0	G	1	G	1	1
P040	476421	476421		C	G	ACA	AGA	Non-synonymous	Altering	SAR0450	SAR0450	putative cobalamin synthesis protein	1	0	0	C	SNP	0	C	1	C	1	1
P040	503106	503106		T	G	ATC	AGC	Non-synonymous	Altering	SAR0471	SAR0471	glutamate synthase, large subunit	1	0	0	C	SNP	0	T	1	NA	NA	1
P040	512460	512460		T	C	GGT	GGC	Synonymous	Silent	SAR0478	SAR0478	conserved hypothetical protein	1	0	0	C	SNP	0	T	1	T	1	1
P040	599971	599971		T	C	GTA	GCA	Non-synonymous	Altering	SAR0552	SAR0552	translation elongation factor G	1	0	0	C	SNP	0	T	1	T	1	1
P040	642148	642148		A	G	NA	NA	Intergenic	Intergenic	NA	NA	NA	1	0	0	C	SNP	0	A	1	A	1	1
P040	653128	653128		T	C	NA	NA	Intergenic	Intergenic	NA	NA	NA	1	0	0	C	SNP	0	T	1	T	1	1
P040	680279	680279		G	A	GTA	ATA	Non-synonymous	Altering	SAR0633	SAR0633	putative NADH-Ubiquinone/plastoquinone (complex I) oxidoreductase protein	1	0	0	C	SNP	0	G	1	G	1	1
P040	720969	720969		C	T	ATC	ATT	Synonymous	Silent	SAR0673	SAR0673	conserved hypothetical protein	1	0	0	C	SNP	0	C	1	C	1	1
P040	806188	806188		A	G	ACA	ACG	Synonymous	Silent	SAR0772	SAR0772	putative sulfatase	0	0	1	B	SNP	0	A	1	NA	NA	1
P040	825727	825727		G	T	TTG	TTT	Non-synonymous	Altering	SAR0787	SAR0787	FecCD transport family protein	1	0	0	C	SNP	0	A	1	G	1	1
P040	932742	932742		T	C	GTG	GCG	Non-synonymous	Altering	SAR0895	SAR0895	putative activated D-alanine transport protein	1	0	0	C	SNP	0	T	1	T	1	1
P040	1092666	1092666		G	A	GAA	AAA	Non-synonymous	Altering	SAR1047	SAR1047	putative bifunctional purine biosynthesis protein [includes: phosphoribosylaminoimidazolecarboxamide formyltransferase and IMP cyclohydrolase]	1	0	0	C	SNP	0	G	1	G	1	1
P040	1158771	1158771		G	A	GCA	ACA	Non-synonymous	Altering	SAR1112	SAR1112	putative phenylalanyl-tRNA synthetase beta chain	1	0	0	C	SNP	0	G	1	G	1	1
P040	1204501	1204501		G	A	GAA	AAA	Non-synonymous	Altering	SAR1160	SAR1160	putative cell division protein	1	0	0	C	SNP	0	G	1	G	1	1
P040	1254011	1254011		A	G	GAA	GGA	Non-synonymous	Altering	SAR1203	SAR1203	ATP-dependent DNA helicase	1	0	0	C	SNP	0	A	1	A	1	1
P040	1294433	1294433		T	C	GCT	GCC	Synonymous	Silent	SAR1239	SAR1239	prolyl-tRNA synthetase	1	0	0	C	SNP	0	T	1	T	1	1
P040	1332363	1332363		C	T	GCC	GCT	Synonymous	Silent	SAR1270	SAR1270	putative membrane protein	1	0	0	C	SNP	0	C	1	C	1	1
P040	1406246	1406246		G	T	GAG	GAT	Non-synonymous	Altering	SAR1357	SAR1357	putative exonuclease	1	0	0	C	SNP	0	G	1	G	1	1
P040	1428825	1428825		G	T	GAG	GAT	Non-synonymous	Altering	SAR1372	SAR1372	putative membrane protein	1	0	0	C	SNP	0	G	1	G	1	1
P040	1505593	1505593		C	T	GTG	GTA	Synonymous	Silent	SAR1447	SAR1447	very large surface anchored protein	1	0	0	C	SNP	0	C	1	C	1	1
P040	1516381	1516381		A	C	GTT	GTG	Synonymous	Silent	SAR1447	SAR1447	very large surface anchored protein	1	0	0	C	SNP	0	A	1	A	1	1
P040	1517978	1517978		G	A	TCA	TTA	Non-synonymous	Altering	SAR1447	SAR1447	very large surface anchored protein	1	0	0	C	SNP	0	G	1	G	1	1
P040	1530932	1530932		G	A	ACA	ATA	Non-synonymous	Altering	SAR1447	SAR1447	very large surface anchored protein	1	0	0	C	SNP	0	G	1	G	1	1
P040	2147436	2147436		G	A	ACA	ATA	Non-synonymous	Altering	SAR2062	SAR2062	putative Clp protease	0	0	1	B	SNP	0	G	1	G	1	1
P040	2194552	2194552		G	A	GAC	GAT	Synonymous	Silent	SAR2133	SAR2133	conserved hypothetical protein	1	0	0	C	SNP	0	G	1	G	1	1
P040	2233873	2233873		T	C	ACA	GCA	Non-synonymous	Altering	SAR2165	SAR2165	putative potassium-transporting ATPase a chain	1	0	0	C	SNP	0	T	1	T	1	1
P040	2276439	2276439		A	G	NA	NA	Intergenic	Intergenic	NA	NA	NA	1	0	0	C	SNP	0	A	1	A	1	1
P040	2406390	2406390		G	A	AGC	AGT	Synonymous	Silent	SAR2334	SAR2334	50S ribosomal protein L4	1	0	0	C	SNP	0	G	1	G	1	1
P040	2445483	2445483		G	A	GGT	GAT	Non-synonymous	Altering	SAR2377	SAR2377	urease accessory protein UreG	1	0	0	C	SNP	0	G	1	G	1	1
P040	2512511	2512511		A	G	ATG	ACG	Non-synonymous	Altering	SAR2442	SAR2442	teicoplanin resistance associated membrane protein	1	0	0	C	SNP	0	A	1	A	1	1
P040	2625343	2625343		C	T	ATG	ATA	Non-synonymous	Altering	SAR2543	SAR2543	putative membrane protein	1	0	0	C	SNP	0	C	1	C	1	1
P040	2691530	2691530		G	T	TCT	TAT	Non-synonymous	Altering	SAR2607	SAR2607	putative haloacid dehalogenase-like hydrolase	1	0	0	C	SNP	0	G	1	G	1	1
P040	2734044	2734044		G	A	CCT	TCT	Non-synonymous	Altering	SAR2646	SAR2646	putative phytoene dehydrogenase related protein	1	0	0	C	SNP	0	G	1	G	1	1
P040	2765001	2765001		G	C	CAT	GAT	Non-synonymous	Altering	SAR2679	SAR2679	putative alpha-acetolactate decarboxylase	1	0	0	C	SNP	0	G	1	G	1	1
P040	2766909	2766909		T	C	NA	NA	Intergenic	Intergenic	NA	NA	NA	1	0	0	C	SNP	0	T	1	T	1	1
P040	2775253	2775253		G	A	CCA	CTA	Non-synonymous	Altering	SAR2687	SAR2687	putative AMP-binding enzyme	1	0	0	C	SNP	0	G	1	G	1	1
P040	2775729	2775729		G	A	NA	NA	Intergenic	Intergenic	NA	NA	NA	1	0	0	C	SNP	0	G	1	G	1	1
P040	2796307	2796307		C	T	GAG	GAA	Synonymous	Silent	SAR2702	SAR2702	sensor kinase protein	1	0	0	C	SNP	0	C	1	C	1	1
P040	2816382	2816382		C	A	CAA	AAA	Non-synonymous	Altering	SAR2719	SAR2719	transcriptional regulator (antiterminator)	1	0	0	C	SNP	0	C	1	C	1	1
P040	109709(self)	NA	205644(MSSA476, BX571857.1)	T	C	ATA	ACA	Non-synonymous	Altering	SAS0174	(no ortholog)	putative permease protein	1	0	0	C	SNP	0	NA	NA	C	1	1
P040	1761549(self)	NA	1886257(MSSA476, BX571857.1)	A	T	NA	NA	Intergenic	Intergenic	NA	NA	NA	1	0	0	C	SNP	0	NA	NA	A	1	1
P040	1925075(self)	NA	unknown	C	A	GTT	TTT	Non-synonymous	Altering	(xbase, CDS NA)	(no ortholog)		1	0	0	C	SNP	0	NA	NA	C	1	1
P040	2279342(self)	NA	2420940(MSSA476, BX571857.1)	C	T	NA	NA	Intergenic	Intergenic	NA	NA	NA	1	0	0	C	SNP	0	NA	NA	C	1	1
P040	339398(self)	NA	420265(MSSA476, BX571857.1)	T	A	ATT	AAT	Non-synonymous	Altering	SAS0375	(no ortholog)	hypothetical protein	1	0	0	C	SNP	0	NA	NA	A	1	1
P040	554602(self)	NA	638017(MSSA476, BX571857.1)	A	G	AAA	GAA	Non-synonymous	Altering	SAS0557	(no ortholog)	hypothetical protein	1	0	0	C	SNP	0	NA	NA	G	1	1
P040	k31_var_129	1967834		A	AA	NA	NA	Intergenic	Intergenic	NA	NA	NA	1	0	0	C	ShINDEL	1	NA	NA	A	1	1
P040	k31_var_138	2152570		G	GG	ACC	ACG	Frameshift, stop gained	Truncating	SAR2070	SAR2070	hypothetical protein	1	0	0	C	ShINDEL	1	NA	NA	G	1	1
P040	k31_var_140	NA	2023151(MSSA476, BX571857.1)	AT	A	AAT	AAT	Frameshift with readthrough	Altering	SAS1861	SAR2030	protein map (MHC analogous protein)	1	0	0	C	ShINDEL	1	NA	NA	AT	1	1
P040	k31_var_141	NA	2420273(MSSA476, BX571857.1)	T	TA	ATC	ACA	Frameshift, stop gained	Truncating	SAS2262	(no ortholog)	MFS transporter	1	0	0	C	ShINDEL	1	NA	NA	T	1	1
P040	k31_var_146	2829592		A	AA	TTT	TTG	Frameshift, stop gained	Truncating	SAR2726	SAR2726	conserved hypothetical protein	1	0	0	C	ShINDEL	1	NA	NA	AA	1	1
P040	k31_var_151	2608889		TT	T	NA	NA	Intergenic	Intergenic	NA	NA	NA	1	0	0	C	ShINDEL	1	NA	NA	T	1	1
P040	k31_var_159	NA	85549(MSSA476, BX571857.1)	G	GA	CTA	ACT	Frameshift, stop gained	Truncating	SAS0077	(no ortholog)	hypothetical protein	1	0	0	C	ShINDEL	1	NA	NA	G	1	1
P040	k31_var_162	2701823		A	AC	GGG	GGT	Frameshift, stop gained	Truncating	glcB	SAR2618	PTS system, glucose-specific IIABC component	1	0	0	C	ShINDEL	1	NA	NA	A	1	1
P040	k31_var_163	16070		GT	G	NA	NA	Intergenic	Intergenic	NA	NA	NA	1	0	0	C	ShINDEL	1	NA	NA	GT	1	1
P040	k31_var_172	2383390		CT	C	GTA	GTG	Frameshift, stop gained	Truncating	SAR2297	SAR2297	acetolactate synthase	1	0	0	C	ShINDEL	1	NA	NA	CT	1	1
P040	k31_var_173	1913255		TT	T	AAT	AAA	Frameshift, stop gained	Truncating	SAR1830	SAR1830	beta-lactam sensor/signal transducer BlaR1	1	0	0	C	ShINDEL	1	NA	NA	TT	1	1
P040	k31_var_195	1179657		A	G	NA	NA	Intergenic	Intergenic	NA	NA	NA	1	0	0	C	SNP	0	NA	NA	A	1	1
P040	k31_var_199	2852703		AA	A	AGT	GTG	Frameshift, stop gained	Truncating	icaA	SAR2747	glucosaminyltransferase	1	0	0	C	ShINDEL	1	NA	NA	AA	1	1
P040	k31_var_24	NA	642592(MSSA476, BX571857.1)	A	AA	AAT	AAA	Frameshift, stop gained	Truncating	SAS0075	(no ortholog)	membrane protein	1	0	0	C	ShINDEL	1	NA	NA	NA	NA	NA
P040	k31_var_49	2445302		A	ATA	GAT	GTA	Frameshift, stop gained	Truncating	ureG	SAR2377	urease accessory protein UreG	0	0	1	B	ShINDEL	2	NA	NA	NA	1	1
P040	k61_var_110	815827		G	GCGGGGCCCCAACATAGAGAAATTGGAACGCCAATTTCTACAGACAATGCAAGTTGG	NA	NA	Intergenic	Intergenic	NA	NA	NA	1	0	0	C	ShINDEL	56	NA	NA	GCGGGGCCCCAACATAGAGAAATTGGAACGCCAATTTCTACAGACAATGCAAGTTGG	1	1
P040	k61_var_112	891032		G	GATAGTGACTCGGATTCAG	GCG	GAT	Non-synonymous, 6 codon deletion	Altering	SAR0842	SAR0842	clumping factor A	1	0	0	C	ShINDEL	18	NA	NA	GATAGTGACTCGGATTCAG	1	1
P040	k61_var_120	2425118		C	CCCAACTTGCACATTATTGTAAGCTGACTTTTCGTCACCTTCTATGTTGGGGCCCCG	GCG	GCG	Frameshift, stop gained	Truncating	SAR_RS12300	(no ortholog)	nitrogen fixation protein NifR	1	0	0	C	ShINDEL	56	NA	NA	CCCAACTTGCACATTATTGTAAGCTGACTTTTCGTCACCTTCTATGTTGGGGCCCCG	1	1
P040	k61_var_183	2580800		A	AACTAATGCGTTCCTTTATTTTCTGCGAATTTTATGAGCTAGAAAGGCGCCCAACTCTCCCTGTTTGTTAACTTTCGCCTCGAAAGTTTCTATGTTGGGACCCTATGCATTAGTAGCGAAGCTA	NA	NA	Intergenic	Intergenic	NA	NA	NA	1	0	0	C	ShINDEL	123	NA	NA	NA	NA	NA
P040	k61_var_5	2488248		CGT	CTC	NA	NA	Intergenic	Intergenic	NA	NA	NA	0	0	1	B	SNP	0	NA	NA	NA	NA	NA
P041	838015	838015		G	A	CCT	CTT	Non-synonymous	Altering	SAR0800	SAR0800	putative membrane protein	1	0	0	C	SNP	0	G	1	G	1	1
P041	2781152	2781152		C	A	GCG	GAG	Non-synonymous	Altering	SAR2692	SAR2692	conserved hypothetical protein	0	0	1	B	SNP	0	C	1	C	1	1
P041	2860228	2860228		A	C	GGT	GGG	Synonymous	Silent	SAR2755	SAR2755	HisF cyclase-like protein	0	0	1	B	SNP	0	A	1	A	1	1
P041	1818909(self)	NA	1900526(MSSA476, BX571857.1)	G	A	NA	NA	Intergenic	Intergenic	NA	NA	NA	0	0	1	B	SNP	0	NA	NA	NA	NA	NA
P042	7048	7048		C	T	ACC	ATC	Non-synonymous	Altering	SAR0006	SAR0006	DNA gyrase subunit A	1	0	0	C	SNP	0	C	1	NA	NA	1
P042	115957	115957		A	C	AAA	CAA	Non-synonymous	Altering	SAR0109	SAR0109	putative transporter protein	0	0	1	B	SNP	0	C	1	NA	NA	1
P042	396719	396719		C	T	GAA	AAA	Non-synonymous	Altering	SAR0352	SAR0352	conserved hypothetical protein	0	0	1	B	SNP	0	C	1	C	1	1
P042	806071	806071		T	G	GGT	GGG	Synonymous	Silent	SAR0772	SAR0772	putative sulfatase	0	0	1	B	SNP	0	T	1	T	1	1
P042	947195	947195		G	A	TCG	TTG	Non-synonymous	Altering	SAR0913	SAR0913	Na+/H+ antiporter subunit	0	0	1	B	SNP	0	G	1	G	1	1
P042	1523100	1523100		G	A	CAA	TAA	Nonsense	Truncating	SAR1447	SAR1447	very large surface anchored protein	1	0	0	C	SNP	0	G	1	G	1	1
P042	1727130	1727130		G	A	CAA	TAA	Nonsense	Truncating	SAR1659	SAR1659	heat-inducible transcription repressor	1	0	0	C	SNP	0	G	1	G	1	1
P042	1962252	1962252		T	C	ATA	GTA	Non-synonymous	Altering	SAR1874	SAR1874	conserved hypothetical protein	1	0	0	C	SNP	0	T	1	T	1	1
P042	2186761	2186761		C	T	CGT	TGT	Non-synonymous	Altering	SAR2126	SAR2126	autoinducer sensor protein response regulator protein	1	0	0	C	SNP	0	C	1	C	1	1
P042	2632443	2632443		G	A	CAA	TAA	Nonsense	Truncating	SAR2550	SAR2550	oligopeptide transporter putative ATPase domain	1	0	0	C	SNP	0	G	1	G	1	1
P042	2748624	2748624		G	A	CGC	CAC	Non-synonymous	Altering	SAR2661	SAR2661	putative hydrolase	0	0	1	B	SNP	0	G	1	G	1	1
P042	2841054	2841054		T	A	TAT	TTT	Non-synonymous	Altering	SAR2734	SAR2734	serine-rich adhesin for platelets	0	0	1	B	SNP	0	A	1	NA	NA	1
P042	k31_var_182	1576358		T	TT	AAT	AAA	Frameshift, stop gained	Truncating	gpsA	SAR1483	glycerol-3-phosphate dehydrogenase [NAD(P)+]	1	0	0	C	ShINDEL	1	NA	NA	T	1	1
P042	k31_var_20	2185917		T	TG	GAT	CGA	Frameshift, stop gained	Truncating	agrC	SAR2125	accessory gene regulator protein C	1	0	0	C	ShINDEL	1	NA	NA	T	1	1
P042	k31_var_35	2186499		C	CGC	CGC	GCC	Frameshift, stop gained	Truncating	agrA	SAR2126	autoinducer sensor protein response regulator protein	0	0	1	B	ShINDEL	2	NA	NA	C	1	1
P043	15989	15989		G	T	NA	NA	Intergenic	Intergenic	NA	NA	NA	0	1	0	D	SNP	0	G	1	G	1	1
P043	2543577	2543577		C	G	NA	NA	Intergenic	Intergenic	NA	NA	NA	0	0	1	B	SNP	0	C	1	C	1	1
P043	k31_var_98	2193759		C	CC	NA	NA	Intergenic	Intergenic	NA	NA	NA	1	0	0	C	ShINDEL	1	NA	NA	C	1	1
P045	773642	773642		G	T	ATG	ATT	Non-synonymous	Altering	SAR0738	SAR0738	ABC transporter ATP-binding protein	0	0	1	B	SNP	0	G	1	G	1	1
P046	66304	66304		G	A	NA	NA	Intergenic	Intergenic	NA	NA	NA	0	0	1	B	SNP	0	G	0	G	0	0
P046	391838	391838		A	G	AAA	GAA	Non-synonymous	Altering	SAR0348	SAR0348	ABC transporter ATP-binding protein	0	0	1	B	SNP	0	A	1	A	1	1
P046	598600	598600		A	G	NA	NA	Intergenic	Intergenic	NA	NA	NA	0	0	1	B	SNP	0	A	0	A	0	0
P046	603737	603737		T	C	AAC	AGC	Non-synonymous	Altering	SAR0554	SAR0554	putative peptidase	0	0	1	B	SNP	0	T	0	T	0	0
P046	640589	640589		G	A	GAA	AAA	Non-synonymous	Altering	SAR0589	SAR0589	putative amino acid permease	0	0	1	B	SNP	0	G	1	NA	NA	1
P046	651287	651287		A	G	TAT	TAC	Synonymous	Silent	SAR0600	SAR0600	pyridine nucleotide-disulphide oxidoreductase protein	0	0	1	B	SNP	0	A	0	A	0	0
P046	797316	797316		A	G	NA	NA	Intergenic	Intergenic	NA	NA	NA	0	0	1	B	SNP	0	A	1	A	1	1
P046	849469	849469		T	A	NA	NA	Intergenic	Intergenic	NA	NA	NA	0	0	1	B	SNP	0	T	1	T	1	1
P046	931531	931531		C	T	GCG	GTG	Non-synonymous	Altering	SAR0894	SAR0894	D-alanine-D-alanyl carrier protein ligase	0	0	1	B	SNP	0	C	0	C	0	0
P046	942138	942138		C	T	TTC	TTT	Synonymous	Silent	SAR0905	SAR0905	putative transporter protein	0	0	1	B	SNP	0	C	1	C	1	1
P046	968950	968950		A	C	GAA	GCA	Non-synonymous	Altering	SAR0929	SAR0929	conserved hypothetical protein	0	0	1	B	SNP	0	A	0	A	0	0
P046	1012090	1012090		C	T	TCA	TTA	Non-synonymous	Altering	SAR0968	SAR0968	putative oligopeptidase	0	0	1	B	SNP	0	C	1	C	1	1
P046	1100344	1100344		C	A	NA	NA	Intergenic	Intergenic	NA	NA	NA	0	0	1	B	SNP	0	C	1	C	1	1
P046	1152316	1152316		T	C	GCT	GCC	Synonymous	Silent	SAR1106	SAR1106	putative transport system extracellular binding lipoprotein	0	0	1	B	SNP	0	T	0	T	0	0
P046	1260779	1260779		A	G	AAC	AGC	Non-synonymous	Altering	SAR1210	SAR1210	putative chromosome partition protein	0	0	1	B	SNP	0	A	1	A	1	1
P046	1332844	1332844		G	A	NA	NA	Intergenic	Intergenic	NA	NA	NA	0	0	1	B	SNP	0	G	0	G	0	0
P046	1337777	1337777		G	A	GTA	ATA	Non-synonymous	Altering	SAR1273	SAR1273	putative glycerol uptake operon antiterminator regulatory protein	0	0	1	B	SNP	0	G	1	G	1	1
P046	1350339	1350339		A	G	CAA	CGA	Non-synonymous	Altering	SAR1284	SAR1284	glutamine synthetase	0	0	1	B	SNP	0	A	1	A	1	1
P046	1402472	1402472		C	G	GCT	GGT	Non-synonymous	Altering	SAR1352	SAR1352	putative transketolase	0	0	1	B	SNP	0	C	0	C	0	0
P046	1447668	1447668		T	C	NA	NA	Intergenic	Intergenic	NA	NA	NA	0	0	1	B	SNP	0	T	1	T	1	1
P046	1456409	1456409		T	C	GAC	GGC	Non-synonymous	Altering	SAR1399	SAR1399	ABC transporter ATP-binding protein	0	0	1	B	SNP	0	T	1	T	1	1
P046	1459625	1459625		T	C	GAA	GGA	Non-synonymous	Altering	SAR1402	SAR1402	phosphate-binding lipoprotein	1	0	0	C	SNP	0	T	1	T	1	1
P046	1482403	1482403		A	G	TTA	CTA	Synonymous	Silent	SAR1424	SAR1424	dihydrolipoamide succinyltransferase E2 component of 2-oxoglutarate dehydrogenase complex	0	0	1	B	SNP	0	A	0	A	0	0
P046	1492631	1492631		G	A	ACT	ATT	Non-synonymous	Altering	SAR1432	SAR1432	putative protease	0	0	1	B	SNP	0	G	1	G	1	1
P046	1661421	1661421		G	A	GCT	GTT	Non-synonymous	Altering	SAR1589	SAR1589	6-phosphogluconate dehydrogenase, decarboxylating	0	0	1	B	SNP	0	G	1	G	1	1
P046	1733025	1733025		A	G	NA	NA	Intergenic	Intergenic	NA	NA	NA	0	0	1	B	SNP	0	A	0	A	0	0
P046	1805787	1805787		G	A	GCC	GTC	Non-synonymous	Altering	SAR1743	SAR1743	valyl-tRNA synthetase	0	0	1	B	SNP	0	G	0	G	0	0
P046	1830229	1830229		T	C	ATT	GTT	Non-synonymous	Altering	SAR1766	SAR1766	glyceraldehyde 3-phosphate dehydrogenase 2	0	0	1	B	SNP	0	T	1	T	1	1
P046	1838452	1838452		G	A	GCA	GTA	Non-synonymous	Altering	SAR1771	SAR1771	alkaline phosphatase synthesis sensor protein	0	0	1	B	SNP	0	G	1	NA	NA	1
P046	1927350	1927350		G	A	CAA	TAA	Nonsense	Truncating	SAR1841	SAR1841	putative surface anchored protein	0	0	1	B	SNP	0	G	0	T	0	0
P046	1969401	1969401		G	T	ATG	ATT	Non-synonymous	Altering	SAR1883	SAR1883	hypothetical protein	0	0	1	B	SNP	0	G	0	G	0	0
P046	2262327	2262327		T	A	ATT	TTT	Non-synonymous	Altering	SAR2193	SAR2193	ATP synthase alpha chain	0	0	1	B	SNP	0	T	0	T	0	0
P046	2274738	2274738		C	T	GAA	AAA	Non-synonymous	Altering	SAR2208	SAR2208	putative 50S ribosomal protein L31	0	0	1	B	SNP	0	C	1	NA	NA	1
P046	2314341	2314341		C	T	GAC	GAT	Synonymous	Silent	SAR2245	SAR2245	putative transcriptional antiterminator	0	0	1	B	SNP	0	C	1	C	1	1
P046	2360992	2360992		C	T	GCA	ACA	Non-synonymous	Altering	SAR2277	SAR2277	putative zinc-binding dehydrogenase	0	0	1	B	SNP	0	C	1	C	1	1
P046	2383097	2383097		T	C	TCA	TCG	Synonymous	Silent	SAR2297	SAR2297	putative acetolactate synthase	0	0	1	B	SNP	0	T	1	NA	NA	1
P046	2418621	2418621		C	G	GCA	CCA	Non-synonymous	Altering	SAR2345	SAR2345	AcrB/AcrD/AcrF family protein	0	0	1	B	SNP	0	C	0	C	0	0
P046	2590757	2590757		T	C	ACC	GCC	Non-synonymous	Altering	SAR2516	SAR2516	putative adenosylmethionine-8-amino-7-oxononanoate aminotransferase	0	0	1	B	SNP	0	T	1	T	1	1
P046	2661257	2661257		T	A	CAA	CAT	Non-synonymous	Altering	SAR2580	SAR2580	fibronectin-binding protein precursor	0	0	1	B	SNP	0	A	1	A	1	1
P046	2663612	2663612		C	G	AAG	AAC	Non-synonymous	Altering	SAR2580	SAR2580	fibronectin-binding protein precursor	0	0	1	B	SNP	0	C	0	C	0	0
P046	2688635	2688635		G	T	GCC	GCA	Synonymous	Silent	SAR2603	SAR2603	NAD(P)H-dependent oxidoreductase	0	0	1	B	SNP	0	G	0	G	0	0
P046	2720215	2720215		T	C	NA	NA	Intergenic	Intergenic	NA	NA	NA	0	0	1	B	SNP	0	T	1	NA	NA	1
P046	2763487	2763487		T	C	ATT	ACT	Non-synonymous	Altering	SAR2678	SAR2678	putative ketopantoate reductase	0	0	1	B	SNP	0	T	0	T	0	0
P046	2792732	2792732		T	A	NA	NA	Intergenic	Intergenic	NA	NA	NA	0	0	1	B	SNP	0	T	1	T	1	1
P046	2803109	2803109		G	A	GCA	GTA	Non-synonymous	Altering	SAR2709	SAR2709	clumping factor B	0	0	1	B	SNP	0	G	0	G	0	0
P046	2827791	2827791		T	C	ATG	GTG	Non-synonymous	Altering	SAR2725	SAR2725	putative surface anchored protein	0	0	1	B	SNP	0	T	0	T	0	0
P046	2852724	2852724		C	A	GGC	GGA	Synonymous	Silent	SAR2747	SAR2747	glucosaminyltransferase	0	0	1	B	SNP	0	C	0	NA	NA	0
P046	1888828(self)	NA	1898796(MSSA476, BX571857.1)	T	C	ATG	GTG	Non-synonymous	Altering	SAS1748	SAR2511	gamma-hemolysin component B precursor	0	0	1	B	SNP	0	NA	NA	T	1	1
P046	2057525(self)	NA	2073083(MSSA476, BX571857.1)	C	T	NA	NA	Intergenic	Intergenic	NA	NA	NA	0	0	1	B	SNP	0	NA	NA	C	0	0
P046	2209059(self)	2331743		C	T	NA	NA	Intergenic	Intergenic	NA	NA	NA	0	0	1	B	SNP	0	NA	NA	NA	NA	NA
P046	2557490(self)	NA	2587698(MSSA476, BX571857.1)	G	T	NA	NA	Intergenic	Intergenic	NA	NA	NA	0	0	1	B	SNP	0	NA	NA	G	1	1
P046	299781(self)	NA	276184(MSSA476, BX571857.1)	A	C	AAA	ACA	Non-synonymous	Altering	SAS0232	SAR0252	2-C-methyl-D-erythritol 4-phosphate cytidylyltransferase	0	0	1	B	SNP	0	NA	NA	C	0	0
P046	339958(self)	NA	316306(MSSA476, BX571857.1)	C	T	GTA	GCA	Non-synonymous	Altering	SAS0268	(no ortholog)	hypothetical protein	0	0	1	B	SNP	0	NA	NA	C	0	0
P046	345306(self)	NA	321654(MSSA476, BX571857.1)	C	T	ATG	ACG	Non-synonymous	Altering	SAS0274	SAR0294	hypothetical protein	0	0	1	B	SNP	0	NA	NA	NA	NA	NA
P046	346829(self)	NA	323177(MSSA476, BX571857.1)	A	T	TTA	ATA	Non-synonymous	Altering	SAS0277	(no ortholog)	hypothetical protein	0	0	1	B	SNP	0	NA	NA	NA	NA	NA
P046	649197(self)	NA	620215(MSSA476, BX571857.1)	T	C	NA	NA	Intergenic	Intergenic	NA	NA	NA	0	0	1	B	SNP	0	NA	NA	T	1	1
P046	91272(self)	NA	70769(MSSA476, BX571857.1)	G	T	ATC	CTC	Non-synonymous	Altering	SAS0062	(no ortholog)	hypothetical protein	0	0	1	B	SNP	0	NA	NA	T	1	1
P046	k31_var_15	388089		TC	T	CTA	TAG	Nonsense	Truncating	SAR0342	SAR0342	hypothetical protein	0	0	1	B	ShINDEL	1	NA	NA	TC	0	0
P046	k31_var_19	2802360		TT	T	AAG	AGC	Frameshift, stop gained	Truncating	SAR2709	SAR2709	clumping factor B	0	0	1	B	ShINDEL	1	NA	NA	TT	1	1
P046	k31_var_21	1415428		T	TA	NA	NA	Intergenic	Intergenic	NA	NA	NA	0	0	1	B	ShINDEL	1	NA	NA	T	1	1
P046	k31_var_37	1887180		A	AA	NA	NA	Intergenic	Intergenic	NA	NA	NA	0	0	1	B	ShINDEL	1	NA	NA	A	1	1
P046	k31_var_42	1167113		T	TA	NA	NA	Intergenic	Intergenic	NA	NA	NA	0	0	1	B	ShINDEL	1	NA	NA	TA	0	0
P046	k31_var_71	937800		AA	A	NA	NA	Intergenic	Intergenic	NA	NA	NA	0	0	1	B	ShINDEL	1	NA	NA	NA	NA	NA
P046	k31_var_73	NA	1793286(71193, NC_017673.1)	TTGAAACGAG	T	NA	NA	Intergenic	Intergenic	NA	NA	NA	0	0	1	B	ShINDEL	9	NA	NA	NA	NA	NA
P046	k31_var_75	1939013		TT	T	NA	NA	Intergenic	Intergenic	NA	NA	NA	0	0	1	B	ShINDEL	1	NA	NA	TT	1	1
P046	k61_var_35	NA	2700005(MSSA476, BX571857.1)	TATCCGAGTCTGAGTCGCT	T	AGC	ATC	Non-synonymous, 6 codon deletion	Altering	SAS2516	SAR2709	clumping factor B	0	0	1	B	ShINDEL	18	NA	NA	TATCCGAGTCTGAGTCGCT	0	0
P046	k61_var_72	124292		C	CGTCTTCTTTGCCAGGCTTGTTGTT	GGC	GGT	Non-synonymous, 8 codon insertion	Altering	SAR0114	SAR0114	immunoglobulin G binding protein A precursor	0	0	1	B	ShINDEL	24	NA	NA	C	1	1
P047	2035892	2035892		G	T	NA	NA	Intergenic	Intergenic	NA	NA	NA	1	0	0	C	SNP	0	G	1	G	1	1
P048	143425	143425		C	A	NA	NA	Intergenic	Intergenic	NA	NA	NA	0	0	1	B	SNP	0	C	0	C	0	0
P048	223455	223455		T	A	NA	NA	Intergenic	Intergenic	NA	NA	NA	0	0	1	B	SNP	0	T	1	T	1	1
P048	323292	323292		C	A	NA	NA	Intergenic	Intergenic	NA	NA	NA	0	0	1	B	SNP	0	C	1	C	1	1
P048	348380	348380		A	T	ATA	ATT	Synonymous	Silent	SAR0305	SAR0305	putative membrane protein	0	0	1	B	SNP	0	T	1	T	1	1
P048	356887	356887		T	A	NA	NA	Intergenic	Intergenic	NA	NA	NA	0	0	1	B	SNP	0	A	1	A	1	1
P048	428137	428137		G	A	NA	NA	Intergenic	Intergenic	NA	NA	NA	0	0	1	B	SNP	0	G	0	G	0	0
P048	435953	435953		G	A	GAT	AAT	Non-synonymous	Altering	SAR0400	SAR0400	nitroreductase family protein	0	0	1	B	SNP	0	G	0	NA	NA	0
P048	554865	554865		A	G	AAA	GAA	Non-synonymous	Altering	SAR0515	SAR0515	dihydropteroate synthase	0	0	1	B	SNP	0	A	1	A	1	1
P048	690125	690125		G	T	ACC	ACA	Synonymous	Silent	SAR0643	SAR0643	ABC transporter ATP-binding protein	0	0	1	B	SNP	0	G	1	G	1	1
P048	719139	719139		G	A	ACG	ACA	Synonymous	Silent	SAR0672	SAR0672	putative ABC transporter permease	0	0	1	B	SNP	0	G	0	G	0	0
P048	722964	722964		G	A	GCA	GTA	Non-synonymous	Altering	SAR0675	SAR0675	putative exported protein	0	0	1	B	SNP	0	G	0	G	0	0
P048	749653	749653		C	T	NA	NA	Intergenic	Intergenic	NA	NA	NA	0	0	1	B	SNP	0	C	0	NA	NA	0
P048	844477	844477		G	A	NA	NA	Intergenic	Intergenic	NA	NA	NA	0	0	1	B	SNP	0	G	1	G	1	1
P048	875770	875770		G	A	GGT	GAT	Non-synonymous	Altering	SAR0830	SAR0830	triosephosphate isomerase	0	0	1	B	SNP	0	G	1	NA	NA	1
P048	888799	888799		T	A	AAT	AAA	Non-synonymous	Altering	SAR0842	SAR0842	clumping factor A	0	0	1	B	SNP	0	T	1	T	1	1
P048	888990	888990		C	T	CCG	CTG	Non-synonymous	Altering	SAR0842	SAR0842	clumping factor A	0	0	1	B	SNP	0	C	1	C	1	1
P048	913327	913327		A	G	NA	NA	Intergenic	Intergenic	NA	NA	NA	1	0	0	C	SNP	0	A	1	A	1	1
P048	919034	919034		A	G	ATG	GTG	Non-synonymous	Altering	SAR0880	SAR0880	conserved hypothetical protein	0	0	1	B	SNP	0	A	0	A	0	0
P048	923667	923667		G	C	GGT	GCT	Non-synonymous	Altering	SAR0885	SAR0885	putative membrane protein	0	0	1	B	SNP	0	G	0	G	0	0
P048	979109	979109		T	C	GAT	GAC	Synonymous	Silent	SAR0937	SAR0937	putative membrane protein	0	0	1	B	SNP	0	T	1	T	1	1
P048	988145	988145		C	T	CCT	TCT	Non-synonymous	Altering	SAR0944	SAR0944	putative exported protein	0	0	1	B	SNP	0	C	1	C	1	1
P048	1208301	1208301		G	A	GGA	AGA	Non-synonymous	Altering	SAR1162	SAR1162	cell division protein FtsZ	0	0	1	B	SNP	0	G	1	G	1	1
P048	1244444	1244444		A	G	ATA	ATG	Non-synonymous	Altering	SAR1196	SAR1196	serine/threonine-protein kinase	0	0	1	B	SNP	0	A	0	A	0	0
P048	1251330	1251330		A	G	GAA	GAG	Synonymous	Silent	SAR1202	SAR1202	conserved hypothetical protein	1	0	0	C	SNP	0	A	1	A	1	1
P048	1267080	1267080		C	T	GGC	GGT	Synonymous	Silent	SAR1216	SAR1216	putative tRNA (guanine-7-)-methyltransferase	0	0	1	B	SNP	0	C	1	C	1	1
P048	1443179	1443179		A	G	GAA	GGA	Non-synonymous	Altering	SAR1385	SAR1385	tryptophan synthase beta chain	0	0	1	B	SNP	0	A	1	NA	NA	1
P048	1459203	1459203		C	T	GCT	ACT	Non-synonymous	Altering	SAR1402	SAR1402	phosphate-binding lipoprotein	1	0	0	C	SNP	0	C	1	C	1	1
P048	1534125	1534125		G	A	CAA	TAA	Nonsense	Truncating	SAR1447	SAR1447	very large surface anchored protein	0	1	0	D	SNP	0	G	1	G	1	1
P048	1548959	1548959		C	T	GAA	AAA	Non-synonymous	Altering	SAR1456	SAR1456	conserved hypothetical protein	0	0	1	B	SNP	0	C	1	C	1	1
P048	1550698	1550698		T	C	CGA	CGG	Synonymous	Silent	SAR1459	SAR1459	conserved hypothetical protein	1	0	0	C	SNP	0	T	1	T	1	1
P048	1685806	1685806		G	A	CCA	TCA	Non-synonymous	Altering	SAR1613	SAR1613	putative glycine cleavage system P-protein	0	0	1	B	SNP	0	G	1	G	1	1
P048	1704931	1704931		G	A	ACA	ATA	Non-synonymous	Altering	SAR1636	SAR1636	conserved hypothetical protein	1	0	0	C	SNP	0	G	1	G	1	1
P048	1757108	1757108		C	T	GCA	ACA	Non-synonymous	Altering	SAR1697	SAR1697	putative alanyl-tRNA synthetase	0	0	1	B	SNP	0	C	0	C	0	0
P048	1763273	1763273		T	G	NA	NA	Intergenic	Intergenic	NA	NA	NA	0	0	1	B	SNP	0	T	0	T	0	0
P048	1785576	1785576		G	A	ACC	ACT	Synonymous	Silent	SAR1719	SAR1719	queuine tRNA-ribosyltransferase	0	0	1	B	SNP	0	G	1	NA	NA	1
P048	1791857	1791857		A	G	NA	NA	Intergenic	Intergenic	NA	NA	NA	0	1	0	D	SNP	0	A	1	A	1	1
P048	1808956	1808956		T	C	AAT	GAT	Non-synonymous	Altering	SAR1745	SAR1745	putative membrane protein	1	0	0	C	SNP	0	T	1	T	1	1
P048	1922338	1922338		C	T	GTG	GTA	Synonymous	Silent	SAR1839	SAR1839	putative polysaccharide biosynthesis protein	0	0	1	B	SNP	0	T	1	T	1	1
P048	2023130	2023130		G	T	NA	NA	Intergenic	Intergenic	NA	NA	NA	0	0	1	B	SNP	0	G	1	G	1	1
P048	2052419	2052419		A	G	TAT	TAC	Synonymous	Silent	SAR1960	SAR1960	putative membrane protein	0	0	1	B	SNP	0	A	1	NA	NA	1
P048	2065333	2065333		T	C	GAT	GGT	Non-synonymous	Altering	SAR1975	SAR1975	histidine kinase sensor	0	0	1	B	SNP	0	T	1	T	1	1
P048	2072742	2072742		C	T	NA	NA	Intergenic	Intergenic	NA	NA	NA	0	0	1	B	SNP	0	C	1	C	1	1
P048	2170831	2170831		T	C	AAT	GAT	Non-synonymous	Altering	SAR2108	SAR2108	putative leukocidin S subunit	0	0	1	B	SNP	0	T	1	T	1	1
P048	2486856	2486856		G	A	AAC	AAT	Synonymous	Silent	SAR2417	SAR2417	urocanate hydratase	0	0	1	B	SNP	0	G	1	G	1	1
P048	2543199	2543199		G	T	AGT	ATT	Non-synonymous	Altering	SAR2470	SAR2470	putative exported protein	0	0	1	B	SNP	0	G	0	G	0	0
P048	2556010	2556010		G	T	ACA	AAA	Non-synonymous	Altering	SAR2484	SAR2484	respiratory nitrate reductase delta chain	0	0	1	B	SNP	0	G	0	G	0	0
P048	2607157	2607157		G	A	ATC	ATT	Synonymous	Silent	SAR2530	SAR2530	putative membrane protein	0	0	1	B	SNP	0	G	0	G	0	0
P048	2655233	2655233		G	A	CCA	TCA	Non-synonymous	Altering	SAR2574	SAR2574	putative helicase	0	0	1	B	SNP	0	G	0	G	0	0
P048	2732126	2732126		A	G	GGT	GGC	Synonymous	Silent	SAR2643	SAR2643	squalene desaturase (pseudogene)	0	0	1	B	SNP	0	A	1	A	1	1
P048	2744844	2744844		G	A	CAA	TAA	Nonsense	Truncating	SAR2656	SAR2656	conserved hypothetical protein	1	0	0	C	SNP	0	G	1	G	1	1
P048	2831563	2831563		A	G	TTT	CTT	Non-synonymous	Altering	SAR2728	SAR2728	preprotein translocase SecA subunit-like protein	0	0	1	B	SNP	0	A	1	A	1	1
P048	2901731	2901731		T	C	NA	NA	Intergenic	Intergenic	NA	NA	NA	0	0	1	B	SNP	0	T	1	T	1	1
P048	10070(self)	NA	2558529(MSSA476, BX571857.1)	C	T	GAT	AAT	Non-synonymous	Altering	SAS2387	SAR2580	fibronectin-binding protein precursor	0	0	1	B	SNP	0	NA	NA	C	1	1
P048	1353874(self)	NA	1134811(MSSA476, BX571857.1)	A	T	NA	NA	Intergenic	Intergenic	NA	NA	NA	0	0	1	B	SNP	0	NA	NA	NA	NA	NA
P048	1400306(self)	NA	1181288(MSSA476, BX571857.1)	C	T	GCA	GTA	Non-synonymous	Altering	SAS1108	(no ortholog)	anti protein	0	0	1	B	SNP	0	NA	NA	C	1	1
P048	2116692(self)	NA	1887067(MSSA476, BX571857.1)	A	T	NA	NA	Intergenic	Intergenic	NA	NA	NA	0	0	1	B	SNP	0	NA	NA	A	1	1
P048	2129087(self)	NA	1899462(MSSA476, BX571857.1)	A	G	GTG	GCG	Non-synonymous	Altering	SAS1749	SAR2509	gamma-hemolysin component A precursor	0	0	1	B	SNP	0	NA	NA	A	1	1
P048	229778(self)	NA	unknown	C	T	GTT	ATT	Non-synonymous	Altering	SAUSA300_2624	(no ortholog)	hypothetical protein	1	0	0	C	SNP	0	NA	NA	C	1	1
P048	2317411(self)	NA	2088794(MSSA476, BX571857.1)	A	G	ATT	GTT	Non-synonymous	Altering	SAS1943	SAR2125	accessory gene regulator protein C	0	0	1	B	SNP	0	NA	NA	A	1	1
P048	294671(self)	NA	48104(MSSA476, BX571857.1)	T	G	NA	NA	Intergenic	Intergenic	NA	NA	NA	0	0	1	B	SNP	0	NA	NA	T	1	1
P048	564888(self)	NA	unknown	G	A	ACA	GCA	Non-synonymous	Altering	SAUSA300_0296	SAR0293	hypothetical protein	1	0	0	C	SNP	0	NA	NA	G	1	1
P048	708234(self)	NA	469423(MSSA476, BX571857.1)	C	A	AGC	AGA	Non-synonymous	Altering	SAS0422	SAR0464	hypothetical protein	0	0	1	B	SNP	0	NA	NA	C	1	1
P048	k31_var_106	616241		A	AA	NA	NA	Intergenic	Intergenic	NA	NA	NA	0	0	1	B	ShINDEL	1	NA	NA	AA	0	0
P048	k31_var_114	2606854		CC	C	NA	NA	Intergenic	Intergenic	NA	NA	NA	0	0	1	B	ShINDEL	1	NA	NA	C	0	0
P048	k31_var_128	2842597		AT	A	AAA	AAT	Frameshift, stop gained	Truncating	SAR2734	SAR2734	serine-rich adhesin for platelets	0	0	1	B	SNP	1	NA	NA	A	0	0
P048	k31_var_136	2186821		A	AA	ATA	AAA	Frameshift with readthrough	Altering	agrA	SAR2126	autoinducer sensor protein response regulator protein	0	0	1	B	ShINDEL	1	NA	NA	A	0	0
P048	k31_var_209	276260		A	AA	TGG	TAG	Frameshift, stop gained	Truncating	ldh1	SAR0234	L-lactate dehydrogenase	1	0	0	C	ShINDEL	1	NA	NA	A	1	1
P048	k31_var_213	1965921		AA	A	NA	NA	Intergenic	Intergenic	NA	NA	NA	1	0	0	C	SNP	1	NA	NA	AA	1	1
P048	k31_var_247	687745		GTTG	GCCACA	NA	NA	Intergenic	Intergenic	NA	NA	NA	1	0	0	C	ShINDEL	2	NA	NA	GTTG	1	1
P048	k31_var_52	2212806		AA	A	AAA	AAT	Frameshift, stop gained	Truncating	SAR2148	SAR2148	L-threonine dehydratase biosynthetic IlvA	0	0	1	B	ShINDEL	1	NA	NA	AA	1	1
P048	k31_var_53	1488954		T	TC	GTT	CGT	Frameshift, stop gained	Truncating	SAR1428	SAR1428	hypothetical protein	0	0	1	B	ShINDEL	1	NA	NA	T	1	1
P048	k31_var_87	2184881		G	C	AGT	ACT	Non-synonymous	Altering	SAR2125	SAR2125	accessory gene regulator protein C	0	0	1	B	SNP	0	NA	NA	G	1	1
P048	k31_var_95	2225589		T	TA	NA	NA	Intergenic	Intergenic	NA	NA	NA	0	0	1	B	ShINDEL	1	NA	NA	TA	0	0
P048	k31_var_99	494385		T	TC	NA	NA	Intergenic	Intergenic	NA	NA	NA	0	0	1	B	ShINDEL	1	NA	NA	T	1	1
P048	k61_var_180	2132496		C	CT	CAA	TCA	Frameshift, stop gained	Truncating	SAR2047	SAR2047	hypothetical protein	1	0	0	C	ShINDEL	1	NA	NA	NA	NA	NA
P048	k61_var_32	622396		T	A	TCT	TCA	Synonymous	Silent	SAR0567	SAR0567	bone sialoprotein-binding protein	0	0	1	B	SNP	0	NA	NA	T	1	1
P048	k61_var_50	2894538		A	AT	NA	NA	Intergenic	Intergenic	NA	NA	NA	0	0	1	B	ShINDEL	1	NA	NA	AT	0	0
P049	683211	683211		G	A	GGA	GAA	Non-synonymous	Altering	SAR0637	SAR0637	sodium/hydrogen exchanger family protein	1	0	0	C	SNP	0	G	1	NA	NA	1
P049	714253	714253		A	G	NA	NA	Intergenic	Intergenic	NA	NA	NA	1	0	0	C	SNP	0	A	1	NA	NA	1
P049	1028765	1028765		T	A	AAT	AAA	Non-synonymous	Altering	SAR0983	SAR0983	hypothetical protein	1	0	0	C	SNP	0	T	1	NA	NA	1
P049	1065757	1065757		A	C	GAT	GAG	Non-synonymous	Altering	SAR1023	SAR1023	putative aminotransferase	1	0	0	C	SNP	0	A	1	NA	NA	1
P049	1794920	1794920		A	G	NA	NA	Intergenic	Intergenic	NA	NA	NA	1	0	0	C	SNP	0	A	1	A	1	1
P049	k31_var_66	2380294		T	TA	NA	NA	Intergenic	Intergenic	NA	NA	NA	0	1	0	D	ShINDEL	1	NA	NA	T	1	1
P050	259314	259314		G	A	GGT	GAT	Non-synonymous	Altering	SAR0222	SAR0222	staphylocoagulase precursor	1	0	0	C	SNP	0	G	1	G	1	1
P050	376519	376519		A	G	NA	NA	Intergenic	Intergenic	NA	NA	NA	1	0	0	C	SNP	0	A	1	A	1	1
P050	1126337	1126337		C	T	TGC	TAC	Non-synonymous	Altering	SAR1080	SAR1080	conserved hypothetical protein	1	0	0	C	SNP	0	C	1	C	1	1
P050	1279655	1279655		A	G	AAA	AAG	Synonymous	Silent	SAR1226	SAR1226	DNA topoisomerase I	0	1	0	D	SNP	0	A	1	A	1	1
P050	1678571	1678571		C	T	GCT	ACT	Non-synonymous	Altering	SAR1605	SAR1605	biotin carboxyl carrier protein of acetyl-CoA carboxylase	1	0	0	C	SNP	0	C	1	C	1	1
P050	1982661	1982661		T	C	GAA	GGA	Non-synonymous	Altering	SAR1897	SAR1897	hypothetical protein	0	0	1	B	SNP	0	T	1	T	1	1
P050	k31_var_13	745215		G	GC	NA	NA	Intergenic	Intergenic	NA	NA	NA	1	0	0	C	ShINDEL	1	NA	NA	G	1	1
P050	k31_var_95	2847792		T	TGTTGAT	AAA	AAA	Non-synonymous, 2 codon insertion	Altering	SAR2742	SAR2742	acetyltransferase (GNAT) family protein	1	0	0	C	ShINDEL	6	NA	NA	T	1	1
P051	1224740	1224740		C	A	TTC	TTA	Non-synonymous	Altering	SAR1178	SAR1178	putative carbamoyl-phosphate synthase, pyrimidine-specific, small chain	0	0	1	B	SNP	0	C	1	C	1	1
P051	2763056	2763056		C	T	GAG	AAG	Non-synonymous	Altering	SAR2677	SAR2677	putative 3-methyl-2-oxobutanoate hydroxymethyltransferase	1	0	0	C	SNP	0	C	1	C	1	1
P052	150385	150385		A	G	NA	NA	Intergenic	Intergenic	NA	NA	NA	1	0	0	C	SNP	0	A	1	A	1	1
P052	245655	245655		G	A	ATG	ATA	Non-synonymous	Altering	SAR0211	SAR0211	conserved hypothetical protein	0	0	1	B	SNP	0	G	1	G	1	1
P052	1165450	1165450		C	A	CTT	ATT	Non-synonymous	Altering	SAR1117	SAR1117	MutS family DNA mismatch repair protein	0	0	1	B	SNP	0	C	1	C	1	1
P052	1423116	1423116		A	C	GTA	GTC	Synonymous	Silent	SAR1368	SAR1368	sodium:alanine symporter family protein	0	0	1	B	SNP	0	A	1	A	1	1
P052	1833947	1833947		G	T	CTC	ATC	Non-synonymous	Altering	SAR1769	SAR1769	DNA polymerase I	0	0	1	B	SNP	0	G	0	G	0	0
P052	2154595	2154595		G	A	AAC	AAT	Synonymous	Silent	SAR2077	SAR2077	hypothetical phage protein	1	0	0	C	SNP	0	A	1	NA	NA	1
P052	1878419(self)	1986214		C	T	GGT	AGT	Non-synonymous	Altering	SAR1900	SAR1900	serine protease (pseudogene)	0	0	1	B	SNP	0	NA	NA	C	0	0
P053	1016799	1016799		C	T	ACA	ATA	Non-synonymous	Altering	SAR0973	SAR0973	conserved hypothetical protein	1	0	0	C	SNP	0	C	1	C	1	1
P053	1133690	1133690		C	T	GCT	GTT	Non-synonymous	Altering	SAR1088	SAR1088	putative pyruvate carboxylase	1	0	0	C	SNP	0	C	1	C	1	1
P053	1710227	1710227		T	C	GTA	GTG	Synonymous	Silent	SAR1641	SAR1641	putative DNA-binding protein (pseudogene)	1	0	0	C	SNP	0	T	1	NA	NA	1
P053	1715633	1715633		T	C	AGC	GGC	Non-synonymous	Altering	SAR1648	SAR1648	PhoH-like protein	1	0	0	C	SNP	0	T	1	T	1	1
P053	k31_var_139	NA	863646(T0131, NC_017347.1)	A	G	GAT	GAA	Non-synonymous	Altering	SAT0131_00856	(no ortholog)	hypothetical protein with HTH-XRE region	0	1	0	D	SNP	0	NA	NA	A	1	1
P053	k31_var_22	2109369		TT	T	TTT	TTG	Frameshift, stop gained	Truncating	SAR2015	SAR2015	hypothetical protein	1	0	0	C	ShINDEL	1	NA	NA	TT	1	1
P054	381211	381211		T	G	TTG	GTG	Non-synonymous	Altering	SAR0335	SAR0335	putative luciferase-like monooxygenase	1	0	0	C	SNP	0	T	1	T	1	1
P054	960557	960557		G	A	NA	NA	Intergenic	Intergenic	NA	NA	NA	0	1	0	D	SNP	0	G	1	G	1	1
P054	1073972	1073972		T	G	AAT	CAT	Non-synonymous	Altering	SAR1029	SAR1029	putative exported protein	1	0	0	C	SNP	0	T	1	T	1	1
P054	1209058	1209058		G	A	GCG	GCA	Synonymous	Silent	SAR1163	SAR1163	conserved hypothetical protein	0	1	0	D	SNP	0	G	1	G	1	1
P054	1281339	1281339		A	C	AAA	ACA	Non-synonymous	Altering	SAR1227	SAR1227	conserved hypothetical protein	1	0	0	C	SNP	0	A	1	A	1	1
P054	1924267	1924267		C	A	TTG	TTT	Non-synonymous	Altering	SAR1841	SAR1841	putative surface anchored protein	0	1	0	D	SNP	0	C	1	C	1	1
P054	1941694	1941694		T	C	GCA	GCG	Synonymous	Silent	SAR1851	SAR1851	riboflavin biosynthesis protein	1	0	0	C	SNP	0	T	1	T	1	1
P054	2330714	2330714		C	T	GTT	ATT	Non-synonymous	Altering	SAR2255	SAR2255	arginase	1	0	0	C	SNP	0	C	1	C	1	1
P054	2550252	2550252		G	A	GGC	GGT	Synonymous	Silent	SAR2476	SAR2476	nitrite transport protein	1	0	0	C	SNP	0	G	1	G	1	1
P054	2639478	2639478		T	C	GCA	GCG	Synonymous	Silent	SAR2557	SAR2557	conserved hypothetical protein	0	1	0	D	SNP	0	T	1	T	1	1
P054	234212(self)	NA	unknown	A	C	AAT	ACT	Non-synonymous	Altering	SAR0294	SAR0294	hypothetical protein	1	0	0	C	SNP	0	NA	NA	NA	NA	NA
P054	778213(self)	911230		T	A	NA	NA	Intergenic	Intergenic	NA	NA	NA	1	0	0	C	SNP	0	NA	NA	T	1	1
P054	k31_var_109	2190911		G	GTA	NA	NA	Intergenic	Intergenic	NA	NA	NA	1	0	0	C	ShINDEL	2	NA	NA	G	1	1
P054	k31_var_116	1803100		T	C	NA	NA	Intergenic	Intergenic	NA	NA	NA	0	1	0	D	SNP	0	NA	NA	T	1	1
P054	k31_var_117	2542903		T	G	NA	NA	Intergenic	Intergenic	NA	NA	NA	0	1	0	D	SNP	0	NA	NA	T	1	1
P054	k31_var_39	2122250		T	TT	AAT	AAA	Frameshift, stop gained	Truncating	SAR2030	SAR2030	protein map (MHC analogous protein)	1	0	0	C	ShINDEL	1	NA	NA	NA	NA	NA
P054	k31_var_43	1954776		T	TA	CTT	CTA	Frameshift, stop gained	Truncating	SAR1866	SAR1866	camphor resistance protein CrcB	1	0	0	C	ShINDEL	1	NA	NA	T	1	1
P054	k31_var_83	1447505		CAAAACGTGATGAGTAATTGGTTTAATGAAACATAACATGAATGTAAATTTAGCATACTGACATAAACACTACACAAACATACAGTTATATAAGTCCCCT	C	NA	NA	Intergenic	Intergenic	NA	NA	NA	1	0	0	C	ShINDEL	99	NA	NA	CAAAACGTGATGAGTAATTGGTTTAATGAAACATAACATGAATGTAAATTTAGCATACTGACATAAACACTACACAAACATACAGTTATATAAGTCCCCT	1	1
P054	k61_var_34	622399		A	C	GAA	GAC	Non-synonymous	Altering	SAR0567	SAR0567	bone sialoprotein-binding protein	1	0	0	C	SNP	0	NA	NA	C	1	1
P055	409588	409588		G	A	GCT	GTT	Non-synonymous	Altering	SAR0365	SAR0365	hypothetical protein	1	0	0	C	SNP	0	G	1	G	1	1
P055	575502	575502		C	T	CGA	TGA	Nonsense	Truncating	SAR0528	SAR0528	putative stress response-related Clp ATPase	0	1	0	D	SNP	0	C	1	C	1	1
P055	625741	625741		G	C	CGT	GGT	Non-synonymous	Altering	SAR0569	SAR0569	putative glycosyl transferase	1	0	0	C	SNP	0	G	1	G	1	1
P055	699971	699971		T	C	ATG	ACG	Non-synonymous	Altering	SAR0653	SAR0653	ABC transporter ATP-binding protein	1	0	0	C	SNP	0	T	1	T	1	1
P055	1179959	1179959		A	G	GTT	GTC	Synonymous	Silent	SAR1134	SAR1134	hypothetical protein	1	0	0	C	SNP	0	A	1	A	1	1
P055	1470201	1470201		C	T	CAT	TAT	Non-synonymous	Altering	SAR1411	SAR1411	putative alanine racemase	1	0	0	C	SNP	0	C	1	C	1	1
P055	1503665	1503665		A	G	ATT	ACT	Non-synonymous	Altering	SAR1447	SAR1447	very large surface anchored protein	1	0	0	C	SNP	0	A	1	A	1	1
P055	2192168	2192168		A	G	AAT	AAC	Synonymous	Silent	SAR2130	SAR2130	ammonium transporter family protein	1	0	0	C	SNP	0	A	1	A	1	1
P055	2348858	2348858		G	A	CCT	TCT	Non-synonymous	Altering	SAR2267	SAR2267	FecCD transport family protein	1	0	0	C	SNP	0	G	1	G	1	1
P055	2529205	2529205		T	C	GCA	GCG	Synonymous	Silent	SAR2458	SAR2458	acetyltransferase (GNAT) family protein	1	0	0	C	SNP	0	T	1	T	1	1
P055	k31_var_110	2664074		TTAAAACAACATACTAAACGTTTCATAATTATCGCCTGTACAATACGCACAAAAACATGTCTTGAAACGCCTTTCATTACAC	T	NA	NA	Intergenic	Intergenic	NA	NA	NA	0	1	0	D	ShINDEL	81	NA	NA	TTAAAACAACATACTAAACGTTTCATAATTATCGCCTGTACAATACGCACAAAAACATGTCTTGAAACGCCTTTCATTACAC	1	1
P055	k31_var_3	447117		GG	G	ACC	ACT	Frameshift, stop gained	Truncating	SAR0411	SAR0411	hypothetical protein	1	0	0	C	ShINDEL	1	NA	NA	GG	1	1
P055	k31_var_56	492925		AA	A	AAA	AAG	Frameshift, stop gained	Truncating	SAR0464	SAR0464	hypothetical protein	1	0	0	C	ShINDEL	1	NA	NA	AA	1	1
P055	k31_var_70	911229		TT	T	NA	NA	Intergenic	Intergenic	NA	NA	NA	1	0	0	C	ShINDEL	1	NA	NA	T	1	1
P055	k31_var_89	2663974		AAATT	A	GAA	GTA	Frameshift, stop gained	Truncating	SAR2581	SAR2581	hypothetical protein	0	1	0	D	ShINDEL	4	NA	NA	AAATT	1	1
P056	402299	402299		G	A	CAG	TAG	Nonsense	Truncating	SAR0355	SAR0355	Cys/Met metabolism PLP-dependent enzyme	1	0	0	C	SNP	0	G	1	G	1	1
P056	1050307	1050307		A	T	AAA	TAA	Nonsense	Truncating	SAR1004	SAR1004	ABC transporter ATP-binding protein	1	0	0	C	SNP	0	A	1	A	1	1
P056	1874132	1874132		A	T	TTA	TTT	Non-synonymous	Altering	SAR1800	SAR1800	putative soluble hydrogenase subunit	1	0	0	C	SNP	0	A	1	A	1	1
P056	2690105	2690105		A	C	GAT	GCT	Non-synonymous	Altering	SAR2605	SAR2605	D-specific D-2-hydroxyacid dehydrogenas	1	0	0	C	SNP	0	A	1	C	1	1
P056	2707848	2707848		G	T	NA	NA	Intergenic	Intergenic	NA	NA	NA	0	1	0	D	SNP	0	G	1	G	1	1
P056	2769693	2769693		C	T	GTA	ATA	Non-synonymous	Altering	SAR2682	SAR2682	putative aminotransferase	1	0	0	C	SNP	0	C	1	C	1	1
P056	1289651(self)	NA	unknown	C	A	CTC	ATC	Non-synonymous	Altering	(xbase, CDS NA)	(no ortholog)		1	0	0	C	SNP	0	NA	NA	C	1	1
P056	k31_var_137	2186517		AG	A	GAT	ATA	Frameshift, stop gained	Truncating	SAR2126	SAR2126	autoinducer sensor protein response regulator protein	0	1	0	D	ShINDEL	1	NA	NA	AG	1	1
P056	k31_var_160	NA	2140135(M1, NC_021059.1)	T	TG	NA	NA	Intergenic	Intergenic	NA	NA	NA	0	1	0	D	ShINDEL	1	NA	NA	T	1	1
P056	k31_var_63	886400		T	TA	NA	NA	Intergenic	Intergenic	NA	NA	NA	1	0	0	C	ShINDEL	1	NA	NA	T	1	1
P056	k31_var_88	1249036		C	CA	NA	NA	Intergenic	Intergenic	NA	NA	NA	1	0	0	C	ShINDEL	1	NA	NA	C	1	1
P056	k31_var_96	1555654		AT	A	AAA	AAT	Frameshift, stop gained	Truncating	SAR1463	SAR1463	endonuclease III	1	0	0	C	ShINDEL	1	NA	NA	AT	1	1
P057	20445	20445		C	T	CGC	TGC	Non-synonymous	Altering	SAR0015	SAR0015	50S ribosomal protein L9	0	0	1	B	SNP	0	C	1	C	1	1
P057	556411	556411		G	A	CGA	CAA	Non-synonymous	Altering	SAR0517	SAR0517	putative 2-amino-4-hydroxy-6-hydroxymethyldihydropteridine pyrophosphokinase	1	0	0	C	SNP	0	G	1	G	1	1
P057	675963	675963		C	T	ATG	ATA	Non-synonymous	Altering	SAR0628	SAR0628	hypothetical protein	1	0	0	C	SNP	0	C	1	C	1	1
P057	1288032	1288032		G	T	GCG	TCG	Non-synonymous	Altering	SAR1233	SAR1233	elongation factor Ts	1	0	0	C	SNP	0	G	1	G	1	1
P057	2136375	2136375		G	T	GAC	GAA	Non-synonymous	Altering	SAR2048	SAR2048	hypothetical phage protein	1	0	0	C	SNP	0	G	1	NA	NA	1
P058	146858	146858		G	A	GTG	GTA	Synonymous	Silent	SAR0133	SAR0133	putative membrane protein	1	0	0	C	SNP	0	G	1	G	1	1
P058	589266	589266		C	T	GGC	GGT	Synonymous	Silent	SAR0544	SAR0544	50S ribosomal protein L10	1	0	0	C	SNP	0	C	1	C	1	1
P058	653537	653537		T	C	TCT	CCT	Non-synonymous	Altering	SAR0602	SAR0602	putative membrane protein	0	0	1	B	SNP	0	T	1	T	1	1
P058	803790	803790		G	T	GCA	TCA	Non-synonymous	Altering	SAR0771	SAR0771	conserved hypothetical protein	0	0	1	B	SNP	0	G	1	G	1	1
P058	887829	887829		G	A	GGA	AGA	Non-synonymous	Altering	SAR0841	SAR0841	putative acetyltransferase	1	0	0	C	SNP	0	G	1	G	1	1
P058	1194188	1194188		A	T	NA	NA	Intergenic	Intergenic	NA	NA	NA	1	0	0	C	SNP	0	A	1	A	1	1
P058	1459591	1459591		G	A	ATC	ATT	Synonymous	Silent	SAR1402	SAR1402	phosphate-binding lipoprotein	0	0	1	B	SNP	0	G	1	G	1	1
P058	1471299	1471299		C	A	GGC	GGA	Synonymous	Silent	SAR1412	SAR1412	diaminopimelate decarboxylase	1	0	0	C	SNP	0	C	1	C	1	1
P058	1607605	1607605		T	C	ACA	GCA	Non-synonymous	Altering	SAR1508	SAR1508	hypothetical phage protein	1	0	0	C	SNP	0	T	1	NA	NA	1
P058	1792124	1792124		T	A	AAA	TAA	Nonsense	Truncating	SAR1728	SAR1728	putative membrane protein	0	0	1	B	SNP	0	T	1	T	1	1
P058	1914056	1914056		T	C	GTA	GCA	Non-synonymous	Altering	SAR1831	SAR1831	beta-lactamase precursor	0	0	1	B	SNP	0	T	1	NA	NA	1
P058	2448933	2448933		G	A	ACT	ATT	Non-synonymous	Altering	SAR2382	SAR2382	putative transcriptional regulator	0	0	1	B	SNP	0	G	1	G	1	1
P058	2611161	2611161		G	A	GCC	GTC	Non-synonymous	Altering	SAR2532	SAR2532	hypothetical protein	1	0	0	C	SNP	0	G	1	G	1	1
P058	2775648	2775648		A	G	NA	NA	Intergenic	Intergenic	NA	NA	NA	1	0	0	C	SNP	0	A	1	A	1	1
P058	1927215(self)	NA	unknown	C	A	GGA	GTA	Non-synonymous	Altering	(xbase, CDS NA)	(no ortholog)		0	1	0	D	SNP	0	NA	NA	NA	NA	NA
P058	k31_var_119	2855282		CTTTA	C	ATT	AAT	Frameshift, stop gained	Truncating	icaC	SAR2750	intercellular adhesion protein C	1	0	0	C	ShINDEL	4	NA	NA	NA	NA	NA
P059	380102	380102		C	A	NA	NA	Intergenic	Intergenic	NA	NA	NA	1	0	0	C	SNP	0	C	1	C	1	1
P059	545620	545620		A	G	GCA	GCG	Synonymous	Silent	SAR0506	SAR0506	putative tetrapyrrole (corrin/porphyrin) methylases	1	0	0	C	SNP	0	A	1	A	1	1
P059	585494	585494		T	C	NA	NA	Intergenic	Intergenic	NA	NA	NA	0	0	1	B	SNP	0	T	1	T	1	1
P059	609100	609100		T	C	NA	NA	Intergenic	Intergenic	NA	NA	NA	1	0	0	C	SNP	0	T	1	T	1	1
P059	689274	689274		G	C	GCC	GCG	Synonymous	Silent	SAR0642	SAR0642	ABC transporter permease protein	1	0	0	C	SNP	0	G	1	G	1	1
P059	806244	806244		C	T	GCA	GTA	Non-synonymous	Altering	SAR0772	SAR0772	putative sulfatase	1	0	0	C	SNP	0	C	1	C	1	1
P059	829289	829289		T	C	NA	NA	Intergenic	Intergenic	NA	NA	NA	1	0	0	C	SNP	0	T	1	T	1	1
P059	999766	999766		T	G	CTC	CGC	Non-synonymous	Altering	SAR0954	SAR0954	transport system extracellular binding lipoprotein (pseudogene)	0	1	0	D	SNP	0	T	1	T	1	1
P059	1223952	1223952		G	C	GGA	GCA	Non-synonymous	Altering	SAR1177	SAR1177	putative dihydroorotase	1	0	0	C	SNP	0	G	1	G	1	1
P059	1454861	1454861		T	C	ACT	ACC	Synonymous	Silent	SAR1397	SAR1397	putative peptidase	1	0	0	C	SNP	0	T	1	T	1	1
P059	1456796	1456796		A	C	ATT	ATG	Non-synonymous	Altering	SAR1400	SAR1400	ABC transporter permease protein	1	0	0	C	SNP	0	A	1	A	1	1
P059	1463261	1463261		A	C	NA	NA	Intergenic	Intergenic	NA	NA	NA	1	0	0	C	SNP	0	A	1	A	1	1
P059	1512181	1512181		C	T	GCG	GCA	Synonymous	Silent	SAR1447	SAR1447	very large surface anchored protein	1	0	0	C	SNP	0	C	1	C	1	1
P059	1524139	1524139		A	G	ATT	ATC	Synonymous	Silent	SAR1447	SAR1447	very large surface anchored protein	1	0	0	C	SNP	0	A	1	NA	NA	1
P059	1892120	1892120		C	T	CAA	TAA	Nonsense	Truncating	SAR1813	SAR1813	histone deacetylase family protein	1	0	0	C	SNP	0	C	1	C	1	1
P059	1903201	1903201		T	A	AAT	ATT	Non-synonymous	Altering	SAR1819	SAR1819	FtsK/SpoIIIE family protein	1	0	0	C	SNP	0	T	1	T	1	1
P059	1906306	1906306		T	C	GCA	GCG	Synonymous	Silent	SAR1823	SAR1823	putative aminopeptidase	1	0	0	C	SNP	0	T	1	T	1	1
P059	2101039	2101039		C	T	GGT	AGT	Non-synonymous	Altering	SAR2009	SAR2009	putative sodium:sulfate symporter	1	0	0	C	SNP	0	C	1	C	1	1
P059	2117836	2117836		G	A	CAA	TAA	Nonsense	Truncating	SAR2027	SAR2027	putative membrane protein	1	0	0	C	SNP	0	G	1	G	1	1
P059	2320347	2320347		G	A	ACT	ATT	Non-synonymous	Altering	SAR2248	SAR2248	putative surface anchored protein (pseudogene)	1	0	0	C	SNP	0	G	1	G	1	1
P059	2418584	2418584		C	T	CGT	CAT	Non-synonymous	Altering	SAR2345	SAR2345	AcrB/AcrD/AcrF family protein	1	0	0	C	SNP	0	C	1	C	1	1
P059	2474606	2474606		C	T	ACG	ACA	Synonymous	Silent	SAR2405	SAR2405	sodium/bile acid symporter family protein (pseudogene)	1	0	0	C	SNP	0	C	1	C	1	1
P059	2539924	2539924		T	A	NA	NA	Intergenic	Intergenic	NA	NA	NA	1	0	0	C	SNP	0	T	1	T	1	1
P059	2668707	2668707		T	C	ACA	ACG	Synonymous	Silent	SAR2585	SAR2585	MerR family regulatory protein	1	0	0	C	SNP	0	T	1	T	1	1
P059	2792706	2792706		T	C	NA	NA	Intergenic	Intergenic	NA	NA	NA	1	0	0	C	SNP	0	T	1	T	1	1
P059	2794452	2794452		T	C	CCA	CCG	Synonymous	Silent	SAR2700	SAR2700	putative membrane protein	1	0	0	C	SNP	0	T	1	T	1	1
P059	1950561(self)	2153665		A	G	GAA	GAG	Synonymous	Silent	SAR2074	SAR2074	Similar to bacteriophage phi ETA hypothetical protein Orf32	1	0	0	C	SNP	0	NA	NA	A	1	1
P059	707560(self)	754767		A	G	NA	NA	Intergenic	Intergenic	NA	NA	NA	0	1	0	D	SNP	0	NA	NA	NA	NA	NA
P059	k31_var_200	2468789		C	CT	TAC	ATA	Frameshift, stop gained	Truncating	SAR2397	SAR2397	hypothetical protein	1	0	0	C	ShINDEL	1	NA	NA	C	1	1
P059	k31_var_34	1126014		A	AT	NA	NA	Intergenic	Intergenic	NA	NA	NA	1	0	0	C	ShINDEL	1	NA	NA	AT	1	1
P059	k61_var_40	NA	2140083(CA-347, NC_021554.1)	A	AT	TTA	TTT	Frameshift, stop gained	Truncating	CA347_2111	SAR2125	accessory gene regulator protein C	1	0	0	C	ShINDEL	1	NA	NA	NA	NA	NA
P060	268892	268892		C	G	NA	NA	Intergenic	Intergenic	NA	NA	NA	0	0	1	B	SNP	0	C	0	NA	NA	0
P060	684040	684040		G	A	CCG	CCA	Synonymous	Silent	SAR0637	SAR0637	sodium/hydrogen exchanger family protein	0	0	1	B	SNP	0	G	0	G	0	0
P060	880552	880552		A	G	AAT	GAT	Non-synonymous	Altering	SAR0835	SAR0835	putative carboxylesterase	0	0	1	B	SNP	0	A	1	A	1	1
P060	1453857	1453857		G	A	GAA	AAA	Non-synonymous	Altering	SAR1397	SAR1397	putative peptidase	0	0	1	B	SNP	0	G	0	G	0	0
P060	2511067	2511067		C	A	NA	NA	Intergenic	Intergenic	NA	NA	NA	1	0	0	C	SNP	0	C	1	C	1	1
P061	2841286	2841286		C	T	GAT	AAT	Non-synonymous	Altering	SAR2734	SAR2734	serine-rich adhesin for platelets	0	1	0	D	SNP	0	C	1	C	1	1
P062	180114	180114		T	C	TAC	CAC	Non-synonymous	Altering	SAR0161	SAR0161	capsular polysaccharide synthesis enzyme	0	0	1	B	SNP	0	C	0	T	0	0
P063	321283	321283		C	A	CAG	CAT	Non-synonymous	Altering	SAR0276	SAR0276	putative membrane protein	0	1	0	D	SNP	0	C	1	C	1	1
P063	699479	699479		T	G	TTC	TGC	Non-synonymous	Altering	SAR0653	SAR0653	ABC transporter ATP-binding protein	0	1	0	D	SNP	0	T	1	T	1	1
P063	947667	947667		G	A	GCT	GTT	Non-synonymous	Altering	SAR0914	SAR0914	Na+/H+ antiporter subunit	0	0	1	B	SNP	0	G	0	G	0	0
P063	1022012	1022012		A	G	NA	NA	Intergenic	Intergenic	NA	NA	NA	0	1	0	D	SNP	0	A	0	A	0	0
P063	1142554	1142554		C	T	GGA	GAA	Non-synonymous	Altering	SAR1094	SAR1094	putative exported protein	0	1	0	D	SNP	0	C	1	C	1	1
P063	1192530	1192530		T	C	ATA	ATG	Non-synonymous	Altering	SAR1147	SAR1147	putative membrane protein	0	1	0	D	SNP	0	T	0	T	0	0
P063	1337438	1337438		A	G	CCA	CCG	Synonymous	Silent	SAR1272	SAR1272	DNA mismatch repair protein MutL	0	1	0	D	SNP	0	A	1	NA	NA	1
P063	1677070	1677070		A	G	ATT	ATC	Synonymous	Silent	SAR1604	SAR1604	biotin carboxylase subunit of acetyl-CoA carboxylase	0	1	0	D	SNP	0	A	0	A	0	0
P063	1737530	1737530		C	T	GGC	AGC	Non-synonymous	Altering	SAR1669	SAR1669	conserved hypothetical protein	0	1	0	D	SNP	0	C	1	C	1	1
P063	1917985	1917985		A	T	ATT	AAT	Non-synonymous	Altering	SAR1835	SAR1835	putative D-alanine aminotransferase	0	1	0	D	SNP	0	A	0	A	0	0
P063	1927323	1927323		T	C	ACC	GCC	Non-synonymous	Altering	SAR1841	SAR1841	putative surface anchored protein	0	1	0	D	SNP	0	T	0	T	0	0
P063	2044063	2044063		G	A	CCA	CTA	Non-synonymous	Altering	SAR1953	SAR1953	AhpC/TSA family protein	0	1	0	D	SNP	0	G	0	G	0	0
P063	2300741	2300741		T	C	CCA	CCG	Synonymous	Silent	SAR2232	SAR2232	conserved hypothetical protein	0	1	0	D	SNP	0	T	0	T	0	0
P063	2339220	2339220		G	A	GGC	GGT	Synonymous	Silent	SAR2257	SAR2257	putative transport protein (pseudogene)	0	1	0	D	SNP	0	G	0	G	0	0
P063	2456091	2456091		A	C	ACA	ACC	Synonymous	Silent	SAR2388	SAR2388	putative exported protein	0	1	0	D	SNP	0	A	0	A	0	0
P063	2535520	2535520		G	A	GGA	AGA	Non-synonymous	Altering	SAR2464	SAR2464	TetR family regulatory protein	0	1	0	D	SNP	0	G	0	G	0	0
P063	2804147	2804147		G	A	GCT	GTT	Non-synonymous	Altering	SAR2709	SAR2709	clumping factor B	0	1	0	D	SNP	0	G	0	G	0	0
P063	1893267(self)	NA	unknown	C	T	ACA	ATA	Non-synonymous	Altering	(RAST, CDS NA)	(no ortholog)	hypothetical protein	0	1	0	D	SNP	0	NA	NA	C	1	1
P063	2465630(self)	NA	2554344(MSSA476, BX571857.1)	G	A	NA	NA	Intergenic	Intergenic	NA	NA	NA	0	1	0	D	SNP	0	NA	NA	A	0	0
P063	k31_var_170	2350398		C	CT	NA	NA	Intergenic	Intergenic	NA	NA	NA	0	1	0	D	ShINDEL	1	NA	NA	C	1	1
P063	k31_var_176	NA	2554866(MSSA476, BX571857.1)	AT	A	ATA	TAC	Frameshift, stop gained	Truncating	SAS2385	(no ortholog)	putative staphylococcal accessory regulator	0	1	0	D	ShINDEL	1	NA	NA	AT	1	1
P063	k31_var_200	429544		TT	T	NA	NA	Intergenic	Intergenic	NA	NA	NA	0	1	0	D	ShINDEL	1	NA	NA	TT	1	1
P063	k61_var_158	2068449		T	TTTCTCTATGTTGGGGCCCCGCCAACCTGCACATTATCGTAAGCTGACTTTTCGTCAGCTTCTGTGTTGGGGCCCACACCCCAACTTGCATTGCCTGTAGAATTTCTTTTTTGAAA	NA	NA	Intergenic	Intergenic	NA	NA	NA	0	1	0	D	ShINDEL	115	NA	NA	TTTCTCTATGTTGGGGCCCCGCCAACCTGCACATTATCGTAAGCTGACTTTTCGTCAGCTTCTGTGTTGGGGCCCACACCCCAACTTGCATTGCCTGTAGAATTTCTTTTTTGAAA	0	0
P064	2233917	2233917		C	T	GGC	GAC	Non-synonymous	Altering	SAR2165	SAR2165	putative potassium-transporting ATPase a chain	1	0	0	C	SNP	0	C	1	C	1	1
P064	2783243	2783243		A	G	NA	NA	Intergenic	Intergenic	NA	NA	NA	0	0	1	B	SNP	0	A	1	A	1	1
P064	794528(self)	919105		C	T	NA	NA	Intergenic	Intergenic	NA	NA	NA	0	0	1	B	SNP	0	NA	NA	NA	NA	NA
P064	k31_var_111	2093565		TC	T	NA	NA	Intergenic	Intergenic	NA	NA	NA	1	0	0	C	ShINDEL	1	NA	NA	TC	1	1
P064	k31_var_210	2845630		G	A	TAC	TGC	Non-synonymous	Altering	SAR2738	SAR2738	hypothetical protein	0	0	1	B	SNP	0	NA	NA	A	0	0
P064	k31_var_219	NA	104534(CA-347, NC_021554.1)	T	C	GGA	GGG	Synonymous	Silent	CA347_95	(no ortholog)	N-acetyl-ornithine/N-acetyl-lysine deacetylase family protein	0	0	1	B	SNP	0	NA	NA	T	1	1
P064	k61_var_90	2843436		AT	A	NA	NA	Intergenic	Intergenic	NA	NA	NA	1	0	0	C	ShINDEL	1	NA	NA	AT	1	1
P065	361381	361381		G	T	NA	NA	Intergenic	Intergenic	NA	NA	NA	1	0	0	C	SNP	0	G	1	G	1	1
P065	1483687	1483687		G	T	CCT	CAT	Non-synonymous	Altering	SAR1425	SAR1425	2-oxoglutarate dehydrogenase E1 component	1	0	0	C	SNP	0	G	1	G	1	1
P065	1842227	1842227		G	A	TCA	TTA	Non-synonymous	Altering	SAR1774	SAR1774	citrate synthase II	1	0	0	C	SNP	0	G	1	G	1	1
P065	1842468	1842468		G	T	CAG	AAG	Non-synonymous	Altering	SAR1774	SAR1774	citrate synthase II	1	0	0	C	SNP	0	G	1	G	1	1
P065	1842563	1842563		G	A	ACA	ATA	Non-synonymous	Altering	SAR1774	SAR1774	citrate synthase II	1	0	0	C	SNP	0	G	1	G	1	1
P065	2499286	2499286		A	T	NA	NA	Intergenic	Intergenic	NA	NA	NA	1	0	0	C	SNP	0	A	1	A	1	1
P065	k31_var_168	2223082		TC	T	CAA	AAA	Frameshift, stop gained	Truncating	sigB	SAR2152	RNA polymerase sigma factor SigB (sigma factors are initiation factors that promote the attachment of RNA polymerase to specific initiation sites and are then released; sigma B is not essential for sporulation; rather it is required for maximal expression of ctc and csbA which are transcribed in the early stationary phase under conditions inimical to sporulation; induced by heat shock, salt stres…	1	0	0	C	ShINDEL	1	NA	NA	TC	1	1
P066	1552820	1552820		T	A	GTT	GAT	Non-synonymous	Altering	SAR1461	SAR1461	penicillin-binding protein 2	0	0	1	B	SNP	0	T	0	T	0	0
P066	2434211	2434211		T	C	GGT	GGC	Synonymous	Silent	SAR2364	SAR2364	FdhD/NarQ family protein	1	0	0	C	SNP	0	T	1	T	1	1
P066	2490726	2490726		A	T	CAT	CTT	Non-synonymous	Altering	SAR2421	SAR2421	putative membrane protein	1	0	0	C	SNP	0	A	1	NA	NA	1
P066	2618493	2618493		C	T	NA	NA	Intergenic	Intergenic	NA	NA	NA	1	0	0	C	SNP	0	T	1	T	1	1
P067	405343	405343		G	A	ATG	ATA	Non-synonymous	Altering	SAR0358	SAR0358	putative membrane protein	1	0	0	C	SNP	0	G	1	G	1	1
P067	1074917	1074917		G	T	CCT	ACT	Non-synonymous	Altering	SAR1029	SAR1029	putative exported protein	1	0	0	C	SNP	0	G	1	G	1	1
P067	1270681	1270681		T	G	TCA	TCC	Synonymous	Silent	SAR1218	SAR1218	putative membrane protein	0	1	0	D	SNP	0	T	NA	NA	NA	NA
P067	1757105	1757105		G	A	CCA	TCA	Non-synonymous	Altering	SAR1697	SAR1697	putative alanyl-tRNA synthetase	1	0	0	C	SNP	0	G	1	G	1	1
P067	2276382	2276382		G	A	CCT	TCT	Non-synonymous	Altering	SAR2209	SAR2209	transcription termination factor	0	1	0	D	SNP	0	G	NA	G	1	1
P067	1389293(self)	2130148		C	G	NA	NA	Intergenic	Intergenic	NA	NA	NA	0	1	0	D	SNP	0	NA	NA	NA	NA	NA
P068	718667	718667		G	A	AGC	AAC	Non-synonymous	Altering	SAR0672	SAR0672	putative ABC transporter permease	0	0	1	B	SNP	0	G	0	G	0	0
P068	952932	952932		C	A	TTC	TTA	Non-synonymous	Altering	SAR0918	SAR0918	NADH:flavin oxidoreductase / NADH oxidase family protein	0	1	0	D	SNP	0	C	1	C	1	1
P068	1091306	1091306		G	T	GAT	TAT	Non-synonymous	Altering	SAR1045	SAR1045	putative phosphoribosylformylglycinamidine cyclo-ligase	1	0	0	C	SNP	0	G	1	G	1	1
P068	1802244	1802244		C	A	GCT	TCT	Non-synonymous	Altering	SAR1733	SAR1733	DNA repair protein RadC (pseudogene)	0	1	0	D	SNP	0	C	1	C	1	1
P068	2110840	2110840		C	A	GCG	GAG	Non-synonymous	Altering	SAR2017	SAR2017	hypothetical protein	0	1	0	D	SNP	0	C	1	C	1	1
P068	2613582	2613582		G	T	TCA	TAA	Nonsense	Truncating	SAR2534	SAR2534	putative transport protein	0	1	0	D	SNP	0	G	1	G	1	1
P069	6767	6767		A	G	GCA	GCG	Synonymous	Silent	SAR0005	SAR0005	DNA gyrase subunit B	1	0	0	C	SNP	0	G	1	G	1	1
P069	710480	710480		C	T	NA	NA	Intergenic	Intergenic	NA	NA	NA	1	0	0	C	SNP	0	C	1	C	1	1
P069	1552471	1552471		C	T	CGT	TGT	Non-synonymous	Altering	SAR1461	SAR1461	penicillin-binding protein 2	1	0	0	C	SNP	0	C	1	C	1	1
P069	1552504	1552504		C	A	CGT	AGT	Non-synonymous	Altering	SAR1461	SAR1461	penicillin-binding protein 2	1	0	0	C	SNP	0	C	1	C	1	1
P069	1552867	1552867		C	T	CGT	TGT	Non-synonymous	Altering	SAR1461	SAR1461	penicillin-binding protein 2	1	0	0	C	SNP	0	C	1	C	1	1
P069	1938497	1938497		A	T	CTT	CAT	Non-synonymous	Altering	SAR1848	SAR1848	conserved hypothetical protein	1	0	0	C	SNP	0	A	1	A	1	1
P069	2705974(self)	NA	394117(MSSA476, BX571857.1)	C	T	TTC	TTT	Synonymous	Silent	SAS0347	(no ortholog)	toxin	1	0	0	C	SNP	0	NA	NA	C	1	1
P070	1554504	1554504		C	T	NA	NA	Intergenic	Intergenic	NA	NA	NA	0	0	1	B	SNP	0	C	1	C	1	1
P070	2351356	2351356		A	G	ATT	ATC	Synonymous	Silent	SAR2269	SAR2269	hypothetical protein	0	0	1	B	SNP	0	A	1	A	1	1
P070	k31_var_255	NA	457308(Newman, AP009351.1)	A	G	NA	NA	Intergenic	Intergenic	NA	NA	NA	1	0	0	C	SNP	0	NA	NA	A	1	1
P071	552599	552599		A	G	ACA	ACG	Synonymous	Silent	SAR0513	SAR0513	putative chaperonin	0	0	1	B	SNP	0	A	1	A	1	1
P071	630770	630770		C	A	NA	NA	Intergenic	Intergenic	NA	NA	NA	0	0	1	B	SNP	0	C	1	C	1	1
P071	861990	861990		C	T	NA	NA	Intergenic	Intergenic	NA	NA	NA	0	0	1	B	SNP	0	C	1	C	1	1
P071	1174397	1174397		T	C	TGT	TGC	Synonymous	Silent	SAR1125	SAR1125	conserved hypothetical protein	0	0	1	B	SNP	0	T	1	T	1	1
P071	2382439	2382439		C	T	GTT	ATT	Non-synonymous	Altering	SAR2297	SAR2297	putative acetolactate synthase	0	0	1	B	SNP	0	C	0	C	0	0
P072	110018	110018		G	T	GAA	TAA	Nonsense	Truncating	SAR0105	SAR0105	1-phosphatidylinositol phosphodiesterase	0	1	0	D	SNP	0	G	1	G	1	1
P072	273746	273746		A	T	NA	NA	Intergenic	Intergenic	NA	NA	NA	0	1	0	D	SNP	0	T	1	T	1	1
P072	275139	275139		T	G	NA	NA	Intergenic	Intergenic	NA	NA	NA	1	0	0	C	SNP	0	T	1	T	1	1
P072	346621	346621		C	A	CAA	AAA	Non-synonymous	Altering	SAR0304	SAR0304	putative exported protein	0	1	0	D	SNP	0	C	1	C	1	1
P072	376168	376168		G	A	GCA	ACA	Non-synonymous	Altering	SAR0330	SAR0330	MarR family regulatory protein	0	1	0	D	SNP	0	G	1	G	1	1
P072	384890	384890		C	T	NA	NA	Intergenic	Intergenic	NA	NA	NA	0	1	0	D	SNP	0	C	1	NA	NA	1
P072	489278	489278		C	T	CCT	CTT	Non-synonymous	Altering	SAR0460	SAR0460	putative Cys/Met metabolism PLP-dependent enzyme	0	0	1	B	SNP	0	C	0	C	0	0
P072	533662	533662		T	C	AAT	AAC	Synonymous	Silent	SAR0496	SAR0496	conserved hypothetical protein	0	1	0	D	SNP	0	T	0	T	0	0
P072	582620	582620		C	T	CCC	TCC	Non-synonymous	Altering	SAR0533	SAR0533	cysteinyl-tRNA synthetase	0	1	0	D	SNP	0	C	1	C	1	1
P072	745220	745220		C	T	NA	NA	Intergenic	Intergenic	NA	NA	NA	0	1	0	D	SNP	0	C	1	C	1	1
P072	837862	837862		C	G	GGT	GCT	Non-synonymous	Altering	SAR0800	SAR0800	putative membrane protein	0	1	0	D	SNP	0	C	1	C	1	1
P072	860160	860160		T	C	AGT	AGC	Synonymous	Silent	SAR0817	SAR0817	conserved hypothetical protein	0	1	0	D	SNP	0	T	1	T	1	1
P072	866138	866138		C	T	NA	NA	Intergenic	Intergenic	NA	NA	NA	0	1	0	D	SNP	0	C	1	C	1	1
P072	1152404	1152404		G	T	GGC	TGC	Non-synonymous	Altering	SAR1106	SAR1106	putative transport system extracellular binding lipoprotein	0	0	1	B	SNP	0	G	0	G	0	0
P072	1226832	1226832		C	T	GCC	GCT	Synonymous	Silent	SAR1179	SAR1179	putative carbamoyl-phosphate synthase, pyrimidine-specific, large chain	1	0	0	C	SNP	0	C	1	C	1	1
P072	1320747	1320747		C	T	CCA	CTA	Non-synonymous	Altering	SAR1259	SAR1259	putative CDP-diacylglycerol--glycerol-3-phosphate 3-phosphatidyltransferase	0	1	0	D	SNP	0	C	1	C	1	1
P072	1412529	1412529		T	C	NA	NA	Intergenic	Intergenic	NA	NA	NA	0	1	0	D	SNP	0	T	1	T	1	1
P072	1451691	1451691		A	G	GGT	GGC	Synonymous	Silent	SAR1395	SAR1395	putative oligopeptide transport system permease	0	1	0	D	SNP	0	G	1	G	1	1
P072	1506130	1506130		A	G	AAT	AAC	Synonymous	Silent	SAR1447	SAR1447	very large surface anchored protein	0	1	0	D	SNP	0	A	1	A	1	1
P072	1577934	1577934		G	T	GCT	GAT	Non-synonymous	Altering	SAR1484	SAR1484	putative GTPase	1	0	0	C	SNP	0	G	1	G	1	1
P072	1620227	1620227		G	A	CGT	TGT	Non-synonymous	Altering	SAR1525	SAR1525	hypothetical phage protein	1	0	0	C	SNP	0	G	1	G	1	1
P072	1697551	1697551		A	G	AGT	AGC	Synonymous	Silent	SAR1629	SAR1629	penicillin-binding protein PBP2B	0	1	0	D	SNP	0	A	1	A	1	1
P072	1852775	1852775		C	T	GAA	AAA	Non-synonymous	Altering	SAR1781	SAR1781	DNA polymerase III alpha subunit	0	1	0	D	SNP	0	C	1	C	1	1
P072	2066899	2066899		A	C	CAT	CAG	Non-synonymous	Altering	SAR1977	SAR1977	hypothetical protein	0	1	0	D	SNP	0	A	0	A	0	0
P072	2224203	2224203		T	C	GAT	GGT	Non-synonymous	Altering	SAR2154	SAR2154	anti-sigma B factor antagonist	0	1	0	D	SNP	0	T	1	T	1	1
P072	2412199	2412199		G	A	NA	NA	Intergenic	Intergenic	NA	NA	NA	1	0	0	C	SNP	0	G	1	G	1	1
P072	2814074	2814074		T	C	TAT	TGT	Non-synonymous	Altering	SAR2717	SAR2717	immunodominant antigen B	0	1	0	D	SNP	0	T	1	T	1	1
P072	2848342	2848342		C	T	NA	NA	Intergenic	Intergenic	NA	NA	NA	0	1	0	D	SNP	0	C	1	C	1	1
P072	1058440(self)	1624399		C	T	NA	NA	Intergenic	Intergenic	NA	NA	NA	0	1	0	D	SNP	0	NA	NA	C	1	1
P072	2506569(self)	NA	208018(MSSA476, BX571857.1)	G	T	NA	NA	Intergenic	Intergenic	NA	NA	NA	0	1	0	D	SNP	0	NA	NA	NA	NA	NA
P072	2616440(self)	NA	318164(MSSA476, BX571857.1)	A	C	GAT	GCT	Non-synonymous	Altering	SAS0269	SAR0293	hypothetical protein	0	1	0	D	SNP	0	NA	NA	A	1	1
P072	k31_var_104	504629		A	G	NA	NA	Intergenic	Intergenic	NA	NA	NA	0	1	0	D	SNP	0	NA	NA	A	1	1
P072	k31_var_46	NA	62624(CN1, NC_022226.1)	C	CA	AAT	AAA	Frameshift, stop gained	Truncating	SAS0178	(no ortholog)	ABC transporter ATP-binding protein	0	1	0	D	ShINDEL	1	NA	NA	CA	0	0
P072	k31_var_52	1616040		G	GG	NA	NA	Intergenic	Intergenic	NA	NA	NA	0	1	0	D	ShINDEL	1	NA	NA	G	1	1
P072	k31_var_77	NA	1893647(MSSA476, BX571857.1)	GT	G	ACT	CTT	Frameshift, stop gained	Truncating	SAS1745	(no ortholog)	hypothetical protein	0	1	0	D	ShINDEL	1	NA	NA	GT	1	1
P072	k61_var_30	NA	596981(MSSA476, BX571857.1)	A	ATAGCGATTCAGACTCAGA	GAC	GAT	Non-synonymous, 6 codon insertion	Altering	SAS0519	SAR0566	serine-aspartate repeat-containing protein C	0	1	0	D	ShINDEL	18	NA	NA	ATAGCGATTCAGACTCAGA	0	0
P073	157422	157422		G	A	TCA	TTA	Non-synonymous	Altering	SAR0143	SAR0143	binding-protein-dependent transport system membrane component	0	0	1	B	SNP	0	G	1	G	1	1
P073	252651	252651		G	A	GTA	ATA	Non-synonymous	Altering	SAR0217	SAR0217	formate acetyltransferase	0	0	1	B	SNP	0	G	1	G	1	1
P073	550924	550924		G	A	GGT	AGT	Non-synonymous	Altering	SAR0512	SAR0512	putative cell division protein	0	0	1	B	SNP	0	G	0	G	0	0
P073	570741	570741		G	A	GCC	GCT	Synonymous	Silent	SAR0524	SAR0524	nucleoside permease	0	0	1	B	SNP	0	G	0	G	0	0
P073	584780	584780		G	T	CGT	CTT	Non-synonymous	Altering	SAR0535	SAR0535	SpoU rRNA Methylase family protein	0	0	1	B	SNP	0	G	0	G	0	0
P073	640860	640860		G	T	AGA	ATA	Non-synonymous	Altering	SAR0589	SAR0589	putative amino acid permease	0	0	1	B	SNP	0	G	0	G	0	0
P073	651869	651869		A	G	GGT	GGC	Synonymous	Silent	SAR0600	SAR0600	pyridine nucleotide-disulphide oxidoreductase protein	0	0	1	B	SNP	0	G	0	G	0	0
P073	663916	663916		G	T	GCT	TCT	Non-synonymous	Altering	SAR0615	SAR0615	putative arginyl-tRNA synthetase	1	0	0	C	SNP	0	G	1	G	1	1
P073	668960	668960		A	G	TAC	TGC	Non-synonymous	Altering	SAR0620	SAR0620	haloacid dehalogenase-like hydrolase	0	0	1	B	SNP	0	A	0	A	0	0
P073	719559	719559		G	A	ATG	ATA	Non-synonymous	Altering	SAR0672	SAR0672	ABC transporter permease	0	0	1	B	SNP	0	G	1	G	1	1
P073	820246	820246		A	G	GCT	GCC	Synonymous	Silent	SAR0783	SAR0783	putative membrane protein	0	0	1	B	SNP	0	A	0	A	0	0
P073	934764	934764		T	G	GCA	GCC	Synonymous	Silent	SAR0898	SAR0898	conserved hypothetical protein	0	0	1	B	SNP	0	T	0	T	0	0
P073	1087104	1087104		A	G	TAT	TGT	Non-synonymous	Altering	SAR1043	SAR1043	putative phosphoribosylformylglycinamidine synthase II	0	0	1	B	SNP	0	A	0	A	0	0
P073	1089030	1089030		C	T	GCA	GTA	Non-synonymous	Altering	SAR1043	SAR1043	putative phosphoribosylformylglycinamidine synthase II	0	0	1	B	SNP	0	C	0	C	0	0
P073	1100869	1100869		A	G	CAA	CGA	Non-synonymous	Altering	SAR1054	SAR1054	conserved hypothetical protein	0	0	1	B	SNP	0	A	0	A	0	0
P073	1113945	1113945		A	G	ATG	GTG	Non-synonymous	Altering	SAR1067	SAR1067	putative pyruvate dehydrogenase E1 component, alpha subunit	1	0	0	C	SNP	0	A	1	A	1	1
P073	1160775	1160775		T	C	ACC	GCC	Non-synonymous	Altering	SAR1113	SAR1113	putative ribonuclease	1	0	0	C	SNP	0	T	1	T	1	1
P073	1214628	1214628		C	T	CCT	TCT	Non-synonymous	Altering	SAR1169	SAR1169	isoleucyl-tRNA synthetase	0	0	1	B	SNP	0	C	0	C	0	0
P073	1224556	1224556		A	G	CAA	CGA	Non-synonymous	Altering	SAR1178	SAR1178	putative carbamoyl-phosphate synthase, pyrimidine-specific, small chain	0	0	1	B	SNP	0	A	0	A	0	0
P073	1251401	1251401		C	T	GCA	GTA	Non-synonymous	Altering	SAR1202	SAR1202	conserved hypothetical protei	1	0	0	C	SNP	0	C	1	C	1	1
P073	1338463	1338463		C	T	NA	NA	Intergenic	Intergenic	NA	NA	NA	0	0	1	B	SNP	0	C	0	C	0	0
P073	1512050	1512050		C	T	GGT	GAT	Non-synonymous	Altering	SAR1447	SAR1447	very large surface anchored protein	0	0	1	B	SNP	0	C	0	C	0	0
P073	1550226	1550226		C	T	TCG	TCA	Synonymous	Silent	SAR1458	SAR1458	conserved hypothetical protein	1	0	0	C	SNP	0	C	1	C	1	1
P073	1732825	1732825		G	A	CCA	CTA	Non-synonymous	Altering	SAR1664	SAR1664	conserved hypothetical protein	0	0	1	B	SNP	0	G	0	G	0	0
P073	1766688	1766688		T	C	CGT	CGC	Synonymous	Silent	SAR1703	SAR1703	putative oxygenase	0	0	1	B	SNP	0	T	0	T	0	0
P073	1887207	1887207		T	C	NA	NA	Intergenic	Intergenic	NA	NA	NA	0	0	1	B	SNP	0	T	0	T	0	0
P073	2074676	2074676		T	C	ACA	GCA	Non-synonymous	Altering	SAR1986	SAR1986	ImpB/MucB/SamB family protein	0	0	1	B	SNP	0	T	0	T	0	0
P073	2097725	2097725		T	C	GAT	GGT	Non-synonymous	Altering	SAR2006	SAR2006	conserved hypothetical protein	0	0	1	B	SNP	0	T	0	T	0	0
P073	2125511	2125511		T	C	GCT	GCC	Synonymous	Silent	SAR2034	SAR2034	putative membrane protein	0	0	1	B	SNP	0	T	0	T	0	0
P073	2145841	2145841		T	C	GAT	GGT	Non-synonymous	Altering	SAR2061	SAR2061	hypothetical phage protein	0	0	1	B	SNP	0	T	0	NA	NA	0
P073	2272437	2272437		T	C	GAT	GGT	Non-synonymous	Altering	SAR2205	SAR2205	conserved hypothetical protein	1	0	0	C	SNP	0	T	1	T	1	1
P073	2428614	2428614		G	T	CCT	ACT	Non-synonymous	Altering	SAR2357	SAR2357	putative molybdenum cofactor biosynthesis protein	1	0	0	C	SNP	0	G	1	G	1	1
P073	2492621	2492621		G	T	AAG	AAT	Non-synonymous	Altering	SAR2423	SAR2423	conserved hypothetical protein	0	0	1	B	SNP	0	G	0	G	0	0
P073	2597831	2597831		C	T	ACC	ACT	Synonymous	Silent	SAR2522	SAR2522	putative glycerate kinase	0	0	1	B	SNP	0	C	0	C	0	0
P073	2738869	2738869		C	T	GGG	AGG	Non-synonymous	Altering	SAR2649	SAR2649	O-acetyltransferase OatA	0	0	1	B	SNP	0	C	1	C	1	1
P073	2746475	2746475		C	T	CAA	TAA	Nonsense	Truncating	SAR2658	SAR2658	TetR family regulatory protein	0	0	1	B	SNP	0	C	1	C	1	1
P073	1258343(self)	1372289		T	C	NA	NA	Intergenic	Intergenic	NA	NA	NA	1	0	0	C	SNP	0	NA	NA	T	1	1
P073	k31_var_12	1483148		C	CA	GAT	TGA	Nonsense	Truncating	SAR1425	SAR1425	2-oxoglutarate dehydrogenase E1 component	0	0	1	B	ShINDEL	1	NA	NA	C	1	1
P073	k31_var_23	1397692		T	TA	ATG	AAT	Frameshift, stop gained	Truncating	SAR1347	SAR1347	GMP reductase	0	0	1	B	ShINDEL	1	NA	NA	TA	0	0
P073	k31_var_27	796596		G	GG	NA	NA	Intergenic	Intergenic	NA	NA	NA	0	0	1	B	ShINDEL	1	NA	NA	G	1	1
P073	k31_var_29	125504		G	T	NA	NA	Intergenic	Intergenic	NA	NA	NA	0	1	0	D	SNP	0	NA	NA	G	1	1
P073	k31_var_33	2183916		GT	G	NA	NA	Intergenic	Intergenic	NA	NA	NA	0	0	1	B	ShINDEL	1	NA	NA	G	0	0
P073	k31_var_50	NA	2073289(MSSA476, BX571857.1)	CT	C	AGG	GGT	Frameshift, stop gained	Truncating	SAS1927	(no ortholog)	hypothetical protein	0	0	1	B	ShINDEL	1	NA	NA	C	0	0
P073	k31_var_61	2562632		CAT	C	ATA	ATG	Frameshift with readthrough	Altering	SAR2488	SAR2488	nitrite reductase NAD(P)H small subunit	0	0	1	B	ShINDEL	2	NA	NA	C	0	0
P073	k31_var_74	620069		C	CA	ACA	CAC	Frameshift, stop gained	Truncating	SAR0567	SAR0567	bone sialoprotein-binding protein	0	0	1	B	ShINDEL	1	NA	NA	CA	0	0
P073	k31_var_77	2186558		A	AA	AAT	ATT	Frameshift, stop gained	Truncating	SAR2126	SAR2126	autoinducer sensor protein response regulator protein	0	0	1	B	ShINDEL	1	NA	NA	AA	0	0
P073	k61_var_13	2531229		AT	A	NA	NA	Intergenic	Intergenic	NA	NA	NA	0	0	1	B	ShINDEL	1	NA	NA	A	0	0
P073	k61_var_38	576701		T	TA	NA	NA	Intergenic	Intergenic	NA	NA	NA	0	0	1	B	ShINDEL	1	NA	NA	TA	0	0
P073	k61_var_49	1880853		TT	T	AAA	AAG	Frameshift, stop gained	Truncating	SAR1805	SAR1805	serine protease	1	0	0	C	ShINDEL	1	NA	NA	TT	1	1
P073	k61_var_73	1654056		C	CT	NA	NA	Intergenic	Intergenic	NA	NA	NA	0	0	1	B	ShINDEL	1	NA	NA	CT	0	0
P074	1825644	1825644		T	C	CCA	CCG	Synonymous	Silent	SAR1762	SAR1762	threonyl-tRNA synthetase	0	0	1	B	SNP	0	T	1	T	1	1
P075	2237626	2237626		C	T	GCT	GTT	Non-synonymous	Altering	SAR2166	SAR2166	sensor kinase protein	1	0	0	C	SNP	0	C	1	C	1	1
P076	899443	899443		T	C	NA	NA	Intergenic	Intergenic	NA	NA	NA	0	0	1	B	SNP	0	T	0	T	0	0
P076	1177564	1177564		T	C	NA	NA	Intergenic	Intergenic	NA	NA	NA	0	1	0	D	SNP	0	T	1	T	1	1
P076	1206364	1206364		A	T	ATT	TTT	Non-synonymous	Altering	SAR1161	SAR1161	putative cell division protein	0	0	1	B	SNP	0	A	1	A	1	1
P076	1535341	1535341		C	T	NA	NA	Intergenic	Intergenic	NA	NA	NA	0	0	1	B	SNP	0	C	0	C	0	0
P076	1689995	1689995		C	G	GGT	GCT	Non-synonymous	Altering	SAR1620	SAR1620	putative membrane protein	0	0	1	B	SNP	0	C	0	C	0	0
P076	2224554	2224554		G	T	CAC	CAA	Non-synonymous	Altering	SAR2155	SAR2155	putative sigma factor sigB regulation protein	0	0	1	B	SNP	0	G	1	G	1	1
P076	2043358(self)	NA	2555103(MSSA476, BX571857.1)	G	A	AGG	AGA	Synonymous	Silent	SAS2385	(no ortholog)	putative staphylococcal accessory regulator	0	0	1	B	SNP	0	NA	NA	G	0	0
P076	359276(self)	NA	unknown	G	T	TGA	TTA	Nonsense	Truncating	unknown	(no ortholog)	Phage minor structural protein homology to YP_001004386.1 on Staphylococcus phage phiETA3	0	0	1	B	SNP	0	NA	NA	G	1	1
P076	k31_var_80	2070381		CA	C	NA	NA	Intergenic	Intergenic	NA	NA	NA	0	0	1	B	ShINDEL	1	NA	NA	C	0	0
P077	228554	228554		A	T	TTT	TTA	Non-synonymous	Altering	SAR0198	SAR0198	ABC transporter ATP-binding protein	0	0	1	B	SNP	0	A	1	A	1	1
P077	349251	349251		C	T	CAA	TAA	Nonsense	Truncating	SAR0306	SAR0306	ABC transporter ATP-binding protein	0	0	1	B	SNP	0	C	1	NA	NA	1
P077	609124	609124		G	T	NA	NA	Intergenic	Intergenic	NA	NA	NA	0	0	1	B	SNP	0	G	1	NA	NA	1
P077	614336	614336		G	A	TGT	TAT	Non-synonymous	Altering	SAR0563	SAR0563	putative deaminase	0	0	1	B	SNP	0	G	0	G	0	0
P077	683876	683876		C	A	CCT	ACT	Non-synonymous	Altering	SAR0637	SAR0637	sodium/hydrogen exchanger family protein	0	0	1	B	SNP	0	C	0	C	0	0
P077	791692	791692		G	A	GAT	AAT	Non-synonymous	Altering	SAR0755	SAR0755	putative membrane protein	0	0	1	B	SNP	0	G	0	NA	NA	0
P077	851007	851007		A	G	TTA	TTG	Synonymous	Silent	SAR0810	SAR0810	putative phosphohydrolase	0	0	1	B	SNP	0	A	1	A	1	1
P077	851334	851334		A	G	ATT	GTT	Non-synonymous	Altering	SAR0811	SAR0811	putative membrane protein	0	0	1	B	SNP	0	A	0	A	0	0
P077	1023367	1023367		C	A	GCA	TCA	Non-synonymous	Altering	SAR0979	SAR0979	putative membrane protein	0	0	1	B	SNP	0	C	0	C	0	0
P077	1056194	1056194		T	C	TCA	CCA	Non-synonymous	Altering	SAR1014	SAR1014	acetyltransferase (GNAT) family protein	0	0	1	B	SNP	0	T	1	NA	NA	1
P077	1064069	1064069		G	A	AAC	AAT	Synonymous	Silent	SAR1022	SAR1022	glutamyl endopeptidase precursor	0	0	1	B	SNP	0	G	1	NA	NA	1
P077	1127458	1127458		G	C	GTT	CTT	Non-synonymous	Altering	SAR1081	SAR1081	inositol monophosphatase family protein	0	0	1	B	SNP	0	G	0	NA	NA	0
P077	1144237	1144237		A	G	ACG	GCG	Non-synonymous	Altering	SAR1098	SAR1098	putative phosphopantetheine adenylyltransferase	0	0	1	B	SNP	0	A	0	A	0	0
P077	1179907	1179907		T	C	ATT	GTT	Non-synonymous	Altering	SAR1134	SAR1134	hypothetical protein	0	0	1	B	SNP	0	T	1	NA	NA	1
P077	1298747	1298747		G	A	GAT	AAT	Non-synonymous	Altering	SAR1240	SAR1240	DNA polymerase III PolC-type	0	0	1	B	SNP	0	G	0	NA	NA	0
P077	1317400	1317400		C	T	CGT	TGT	Non-synonymous	Altering	SAR1255	SAR1255	putative protease	0	0	1	B	SNP	0	C	0	NA	NA	0
P077	1420848	1420848		G	A	AAG	AAA	Synonymous	Silent	SAR1367	SAR1367	topoisomerase IV subunit A	0	0	1	B	SNP	0	G	0	NA	NA	0
P077	1479381	1479381		T	C	TTA	TTG	Synonymous	Silent	SAR1421	SAR1421	conserved hypothetical protein	0	0	1	B	SNP	0	T	1	NA	NA	1
P077	1584463	1584463		G	A	CCA	TCA	Non-synonymous	Altering	SAR1489	SAR1489	cell surface elastin binding protein	1	0	0	C	SNP	0	G	1	G	1	1
P077	1651371	1651371		C	T	TTG	TTA	Synonymous	Silent	SAR1581	SAR1581	conserved hypothetical protein	0	0	1	B	SNP	0	C	0	C	0	0
P077	1831955	1831955		G	A	CAC	TAC	Non-synonymous	Altering	SAR1768	SAR1768	formamidopyrimidine-DNA glycosylase	0	0	1	B	SNP	0	G	1	NA	NA	1
P077	1874461	1874461		A	G	AAT	AGT	Non-synonymous	Altering	SAR1800	SAR1800	putative soluble hydrogenase subunit	0	0	1	B	SNP	0	A	0	NA	NA	0
P077	1917656	1917656		C	T	GCT	ACT	Non-synonymous	Altering	SAR1835	SAR1835	putative D-alanine aminotransferase	1	0	0	C	SNP	0	C	1	C	1	1
P077	2081442	2081442		T	C	TCA	TCG	Synonymous	Silent	SAR1992	SAR1992	glutamyl-tRNA amidotransferase subunit A	0	0	1	B	SNP	0	T	0	T	0	0
P077	2083069	2083069		T	C	NA	NA	Intergenic	Intergenic	NA	NA	NA	0	0	1	B	SNP	0	T	0	NA	NA	0
P077	2173199	2173199		C	T	GCC	GTC	Non-synonymous	Altering	SAR2109	SAR2109	succinyl-diaminopimelate desuccinylase	1	0	0	C	SNP	0	C	1	C	1	1
P077	2173488	2173488		G	A	NA	NA	Intergenic	Intergenic	NA	NA	NA	0	0	1	B	SNP	0	G	1	NA	NA	1
P077	2186692	2186692		C	T	CGT	TGT	Non-synonymous	Altering	SAR2126	SAR2126	autoinducer sensor protein response regulator protein	0	0	1	B	SNP	0	C	1	NA	NA	1
P077	2189764	2189764		A	T	NA	NA	Intergenic	Intergenic	NA	NA	NA	1	0	0	C	SNP	0	A	1	A	1	1
P077	2198623	2198623		T	C	TTT	TTC	Synonymous	Silent	SAR2135	SAR2135	putative membrane protein	0	0	1	B	SNP	0	T	0	T	0	0
P077	2205487	2205487		C	A	CGC	AGC	Non-synonymous	Altering	SAR2141	SAR2141	acetolactate synthase large subunit	1	0	0	C	SNP	0	A	1	A	1	1
P077	2294356	2294356		A	T	AAT	ATT	Non-synonymous	Altering	SAR2226	SAR2226	putative purine nucleoside phosphorylase	0	0	1	B	SNP	0	A	0	NA	NA	0
P077	2412294	2412294		A	G	NA	NA	Intergenic	Intergenic	NA	NA	NA	0	0	1	B	SNP	0	A	0	A	0	0
P077	2473308	2473308		A	G	GTT	GCT	Non-synonymous	Altering	SAR2403	SAR2403	putative membrane protein	0	0	1	B	SNP	0	A	1	A	1	1
P077	2489943	2489943		G	A	CCA	TCA	Non-synonymous	Altering	SAR2420	SAR2420	arginase family protein	0	0	1	B	SNP	0	G	1	NA	NA	1
P077	2497405	2497405		G	A	ACA	ATA	Non-synonymous	Altering	SAR2428	SAR2428	putative membrane protein	0	0	1	B	SNP	0	G	0	NA	NA	0
P077	2498554	2498554		T	C	GCT	GCC	Synonymous	Silent	SAR2429	SAR2429	putative 3-methylpurine glycosylase	0	0	1	B	SNP	0	T	1	NA	NA	1
P077	2574651	2574651		T	C	AAT	GAT	Non-synonymous	Altering	SAR2502	SAR2502	ABC transporter ATP-binding protein	0	0	1	B	SNP	0	T	0	NA	NA	0
P077	2791528	2791528		G	A	NA	NA	Intergenic	Intergenic	NA	NA	NA	0	0	1	B	SNP	0	G	0	NA	NA	0
P077	k31_var_13	NA	434139(RF122, NC_007622.1)	T	G	NA	NA	Intergenic	Intergenic	NA	NA	NA	1	0	0	C	SNP	0	NA	NA	T	1	1
P077	k31_var_15	608833		GA	G	GAA	GAA	Frameshift, stop gained	Truncating	SAR0557	SAR0557	ribulokinase	1	0	0	C	ShINDEL	1	NA	NA	GA	1	1
P077	k31_var_17004	907722		AA	A	AGG	GGG	Frameshift, stop gained	Truncating	SAR0867	SAR0867	topiosmerase	0	0	1	B	ShINDEL	1	NA	NA	AA	1	1
P077	k31_var_17032	2126006		CTAGCTTGTGC	C	AGC	CAC	Frameshift, stop gained	Truncating	SAR2035	SAR2035	hypothetical protein	0	0	1	B	ShINDEL	10	NA	NA	CTAGCTTGTGC	1	1
P077	k31_var_86	1905333		A	AT	GGA	TGG	Frameshift, stop gained	Truncating	SAR1822	SAR1822	thioredoxin	1	0	0	C	ShINDEL	1	NA	NA	A	1	1
P078	880492	880492		C	A	CTT	ATT	Non-synonymous	Altering	SAR0835	SAR0835	putative carboxylesterase	1	0	0	C	SNP	0	C	1	C	1	1
P078	1537529	1537529		A	G	TCT	TCC	Synonymous	Silent	SAR1449	SAR1449	amino acid permease	1	0	0	C	SNP	0	A	1	A	1	1
P078	1930859	1930859		T	C	NA	NA	Intergenic	Intergenic	NA	NA	NA	1	0	0	C	SNP	0	T	1	T	1	1
P079	902360	902360		G	T	NA	NA	Intergenic	Intergenic	NA	NA	NA	1	0	0	C	SNP	0	G	1	G	1	1
P079	958535	958535		G	A	ACA	ATA	Non-synonymous	Altering	SAR0922	SAR0922	putative argininosuccinate lyase	0	0	1	B	SNP	0	G	1	G	1	1
P079	1552565	1552565		C	T	ACA	ATA	Non-synonymous	Altering	SAR1461	SAR1461	penicillin-binding protein 2	1	0	0	C	SNP	0	C	1	C	1	1
P079	1557532	1557532		T	C	GTA	GTG	Synonymous	Silent	SAR1465	SAR1465	putative asparaginyl-tRNA synthetase	0	0	1	B	SNP	0	T	1	T	1	1
P079	k31_var_171	1885301		G	A	NA	NA	Intergenic	Intergenic	NA	NA	NA	1	0	0	C	SNP	0	NA	NA	G	1	1
P080	183626	183626		G	T	GTG	TTG	Non-synonymous	Altering	SAR0165	SAR0165	capsular polysaccharide synthesis enzyme	1	0	0	C	SNP	0	G	1	G	1	1
P080	268390	268390		T	C	TAC	TGC	Non-synonymous	Altering	SAR0227	SAR0227	putative acetyl-CoA transferase	0	0	1	B	SNP	0	T	1	T	1	1
P080	621528	621528		G	A	GGA	GAA	Non-synonymous	Altering	SAR0567	SAR0567	bone sialoprotein-binding protein	1	0	0	C	SNP	0	G	1	G	1	1
P080	713319	713319		C	A	CAA	AAA	Non-synonymous	Altering	SAR0666	SAR0666	hypothetical protein	1	0	0	C	SNP	0	C	1	C	1	1
P080	807328	807328		T	C	NA	NA	Intergenic	Intergenic	NA	NA	NA	1	0	0	C	SNP	0	T	1	T	1	1
P080	879525	879525		G	A	CGC	CAC	Non-synonymous	Altering	SAR0833	SAR0833	putative membrane protein	1	0	0	C	SNP	0	G	1	G	1	1
P080	1472543	1472543		C	A	NA	NA	Intergenic	Intergenic	NA	NA	NA	0	0	1	B	SNP	0	C	1	C	1	1
P080	1552547	1552547		G	A	GGT	GAT	Non-synonymous	Altering	SAR1461	SAR1461	penicillin-binding protein 2	1	0	0	C	SNP	0	G	1	G	1	1
P080	1638569	1638569		A	C	GGT	GGG	Synonymous	Silent	SAR1563	SAR1563	hypothetical protein	1	0	0	C	SNP	0	A	1	A	1	1
P080	1884219	1884219		C	G	NA	NA	Intergenic	Intergenic	NA	NA	NA	0	0	1	B	SNP	0	C	1	C	1	1
P080	2145345	2145345		A	G	TTA	CTA	Synonymous	Silent	SAR2059	SAR2059	hypothetical phage protein	1	0	0	C	SNP	0	A	1	A	1	1
P080	2176815	2176815		A	C	NA	NA	Intergenic	Intergenic	NA	NA	NA	1	0	0	C	SNP	0	A	1	A	1	1
P080	2266158	2266158		A	T	ATA	AAA	Non-synonymous	Altering	SAR2198	SAR2198	putative ATP synthase protein I	1	0	0	C	SNP	0	A	1	A	1	1
P080	2330475	2330475		C	T	NA	NA	Intergenic	Intergenic	NA	NA	NA	1	0	0	C	SNP	0	C	1	C	1	1
P080	2385264	2385264		C	T	NA	NA	Intergenic	Intergenic	NA	NA	NA	1	0	0	C	SNP	0	T	1	NA	NA	1
P080	2437328	2437328		G	T	TCA	TAA	Nonsense	Truncating	SAR2367	SAR2367	putative inosine-uridine preferring nucleoside hydrolase	1	0	0	C	SNP	0	G	1	G	1	1
P080	2520404	2520404		C	G	CGT	CCT	Non-synonymous	Altering	SAR2451	SAR2451	putative membrane protein	1	0	0	C	SNP	0	C	1	C	1	1
P080	2707509	2707509		G	A	ACA	ATA	Non-synonymous	Altering	SAR2622	SAR2622	LysR family regulatory protein	1	0	0	C	SNP	0	G	1	G	1	1
P080	k31_var_24	1313476		G	GG	GCT	GGC	Frameshift, stop gained	Truncating	SAR1252	SAR1252	cell division protein FtsK	1	0	0	C	ShINDEL	1	NA	NA	GG	1	1
P080	k31_var_38	643644		A	AA	NA	NA	Intergenic	Intergenic	NA	NA	NA	1	0	0	C	ShINDEL	1	NA	NA	AA	1	1
P080	k31_var_98	1053333		C	CA	NA	NA	Intergenic	Intergenic	NA	NA	NA	0	0	1	B	ShINDEL	1	NA	NA	C	1	1
P080	k61_var_32	1082309		CTCTGTGTTGGGGCCCATCCTCAACTTGTACATTATTGTAAGCTGACTTTTCGTCAGCT	C	GAA	GAG	Frameshift, stop gained	Truncating	SAR_RS05275	(no old locus tag)	hypothetical protein	1	0	0	C	ShINDEL	58	NA	NA	CTCTGTGTTGGGGCCCATCCTCAACTTGTACATTATTGTAAGCTGACTTTTCGTCAGCT	1	1
P080	k61_var_34	618724		AGACTCAGACAGCGATTCAGACTCAGATAGCGACTCAGATTCAGACAGCGACTCAGATTCAGAAAGCGACTCAGACTCAGACAGCGACTCAGATTCAGACAGCGACTCAGACTCAGATAGTGATTCAGATTCAGACAGCGACTCAGATTCAGACAGCGACTCAGACTCAGAAAGCGACTCAGATTCAGACAGCGATTCAGAATCGGATAGC	A	GAC	GAC	Non-synonymous, 70 codon deletion	Altering	SAR0566	SAR0566	serine-aspartate repeat-containing protein C	1	0	0	C	ShINDEL	210	NA	NA	AGACTCAGACAGCGATTCAGACTCAGATAGCGACTCAGATTCAGACAGCGACTCAGATTCAGAAAGCGACTCAGACTCAGACAGCGACTCAGATTCAGACAGCGACTCAGACTCAGATAGTGATTCAGATTCAGACAGCGACTCAGATTCAGACAGCGACTCAGACTCAGAAAGCGACTCAGATTCAGACAGCGATTCAGAATCGGATAGC	1	1
P080	k61_var_58	997641		A	ATAATTTGCTTTGTAAATTAGACTGGAGATATATCTCCAGTC	NA	NA	Intergenic	Intergenic	NA	NA	NA	1	0	0	C	ShINDEL	41	NA	NA	A	1	1
P080	k61_var_59	2381869		T	TTAATGTGCC	ATG	GGC	Non-synonymous , 3 codon insertion	Altering	SAR2296	SAR2296	hypothetical protein	1	0	0	C	ShINDEL	9	NA	NA	ATAATTTGCTTTGTAAATTAGACTGGAGATATATCTCCAGTC	1	1
P080	k61_var_67	2693354		C	CGAGGATTTAAACGCTATATTAGCGATATAC	AAT	GAG	Non-synonymous, 10 codon insertion	Altering	SAR2609	SAR2609	N-acetyltransferase	0	0	1	B	ShINDEL	30	NA	NA	C	1	1
P081	2061235	2061235		G	A	CTT	TTT	Non-synonymous	Altering	SAR1969	SAR1969	putative aminopeptidase	0	0	1	B	SNP	0	G	0	G	0	0
P081	2124798	2124798		G	A	NA	NA	Intergenic	Intergenic	NA	NA	NA	0	0	1	B	SNP	0	G	0	G	0	0
P081	2618523	2618523		T	C	NA	NA	Intergenic	Intergenic	NA	NA	NA	0	0	1	B	SNP	0	T	0	T	0	0
P081	k31_var_62	NA	2585028(MSSA476, BX571857.1)	T	TT	GAT	AGA	Frameshift, stop gained	Truncating	SAS2409	SAR2603	NAD(P)H-dependent oxidoreductase	0	0	1	B	ShINDEL	1	NA	NA	T	0	0
P082	582156	582156		T	C	AAT	AAC	Synonymous	Silent	SAR0532	SAR0532	serine acetyltransferase	1	0	0	C	SNP	0	T	1	T	1	1
P082	891984	891984		T	G	ATT	AGT	Non-synonymous	Altering	SAR0843	SAR0843	putative exported protein (pseudogene)	1	0	0	C	SNP	0	T	1	T	1	1
P082	2237065	2237065		G	A	GGC	GAC	Non-synonymous	Altering	SAR2166	SAR2166	sensor kinase protein	1	0	0	C	SNP	0	G	1	G	1	1
P083	k31_var_83	1193024		T	G	NA	NA	Intergenic	Intergenic	NA	NA	NA	1	0	0	C	SNP	0	NA	NA	A	1	1
P085	547528	547528		T	A	GAT	GAA	Non-synonymous	Altering	SAR0509	SAR0509	putative RNA binding protein	1	0	0	C	SNP	0	T	1	T	1	1
P085	876645	876645		C	T	ACA	ATA	Non-synonymous	Altering	SAR0831	SAR0831	putative 2,3-bisphosphoglycerate-independent phosphoglycerate mutase	0	0	1	B	SNP	0	C	1	C	1	1
P085	1065046	1065046		C	T	GTT	ATT	Non-synonymous	Altering	SAR1022	SAR1022	glutamyl endopeptidase precursor	1	0	0	C	SNP	0	C	1	C	1	1
P085	1532535	1532535		T	C	ACG	GCG	Non-synonymous	Altering	SAR1447	SAR1447	very large surface anchored protein	1	0	0	C	SNP	0	T	1	T	1	1
P085	2562959	2562959		T	C	GAA	GGA	Non-synonymous	Altering	SAR2489	SAR2489	nitrite reductase large subunit	1	0	0	C	SNP	0	T	1	T	1	1
P085	2567550	2567550		T	A	AAT	ATT	Non-synonymous	Altering	SAR2493	SAR2493	putative nitrite transporter	1	0	0	C	SNP	0	T	1	NA	NA	1
P085	k31_var_63	1186250		T	TT	ATT	AAT	Frameshift, stop gained	Truncating	SAR1140	SAR1140	hypothetical protein	1	0	0	C	ShINDEL	1	NA	NA	T	1	1
P085	k31_var_67	468139		GA	G	AAG	AGG	Frameshift, stop gained	Truncating	SAR0438	SAR0438	ipoprotein	1	0	0	C	ShINDEL	1	NA	NA	G	1	1
P086	601224	601224		G	T	GAT	TAT	Non-synonymous	Altering	SAR0552	SAR0552	translation elongation factor G	0	0	1	B	SNP	0	G	1	G	1	1
P086	630391	630391		G	A	GGT	AGT	Non-synonymous	Altering	SAR0575	SAR0575	putative 6-phospho-3-hexuloisomerase	0	0	1	B	SNP	0	G	1	G	1	1
P086	1093280	1093280		A	G	AAA	AAG	Synonymous	Silent	SAR1047	SAR1047	putative bifunctional purine biosynthesis protein [includes: phosphoribosylaminoimidazolecarboxamide formyltransferase and IMP cyclohydrolase]	1	0	0	C	SNP	0	A	1	A	1	1
P086	1264858	1264858		C	T	GAC	GAT	Synonymous	Silent	SAR1213	SAR1213	signal recognition particle protein	0	0	1	B	SNP	0	C	1	C	1	1
P086	1480595	1480595		C	A	GGA	GTA	Non-synonymous	Altering	SAR1423	SAR1423	hypothetical protein	1	0	0	C	SNP	0	C	1	C	1	1
P086	2074000	2074000		C	T	GCG	GTG	Non-synonymous	Altering	SAR1985	SAR1985	DNA polymerase III subunit epsilon	0	0	1	B	SNP	0	C	1	C	1	1
P086	2183857	2183857		G	A	NA	NA	Intergenic	Intergenic	NA	NA	NA	0	0	1	B	SNP	0	A	1	A	1	1
P086	2349379	2349379		C	T	GCT	ACT	Non-synonymous	Altering	SAR2268	SAR2268	putative transport system binding lipoprotein	0	0	1	B	SNP	0	C	1	C	1	1
P086	2744703	2744703		C	T	ATG	ATA	Non-synonymous	Altering	SAR2655	SAR2655	putative glyoxalase	1	0	0	C	SNP	0	C	1	C	1	1
P086	k31_var_23	995711		T	C	TAT	CAT	Non-synonymous	Altering	SAR0952	SAR0952	putative oligopeptide transport ATP-binding protein	1	0	0	C	SNP	0	NA	NA	T	1	1
P086	k31_var_63	NA	1251426(MSSA476, BX571857.1)	C	T	GAC	GAT	Synonymous	Silent	SAS1171	SAR1213	signal recognition particle protein	0	0	1	B	SNP	0	NA	NA	C	1	1
P088	853943	853943		G	A	GAT	AAT	Non-synonymous	Altering	SAR0813	SAR0813	excinuclease ABC subunit A	0	0	1	B	SNP	0	G	1	G	1	1
P089	551617	551617		G	A	GCA	ACA	Non-synonymous	Altering	SAR0512	SAR0512	putative cell division protein	1	0	0	C	SNP	0	G	1	G	1	1
P089	1577307	1577307		C	G	GGT	GCT	Non-synonymous	Altering	SAR1484	SAR1484	putative GTPase	0	0	1	B	SNP	0	C	1	C	1	1
P089	1662585	1662585		G	A	TCA	TTA	Non-synonymous	Altering	SAR1589	SAR1589	6-phosphogluconate dehydrogenase, decarboxylating	1	0	0	C	SNP	0	G	1	G	1	1
P089	1893784	1893784		C	T	GGA	GAA	Non-synonymous	Altering	SAR1814	SAR1814	catabolite control protein A	0	0	1	B	SNP	0	C	1	C	1	1
P089	2299777	2299777		C	T	GAG	AAG	Non-synonymous	Altering	SAR2231	SAR2231	putative mannose-6-phosphate isomerase	1	0	0	C	SNP	0	C	1	C	1	1
P089	2415435	2415435		T	C	ACA	ACG	Synonymous	Silent	SAR2342	SAR2342	putative membrane protein	1	0	0	C	SNP	0	T	1	T	1	1
P089	2834803	2834803		C	T	TTG	TTA	Synonymous	Silent	SAR2730	SAR2730	conserved hypothetical protein	0	0	1	B	SNP	0	C	1	C	1	1
P089	k31_var_45	616242		GA	G	NA	NA	Intergenic	Intergenic	NA	NA	NA	0	0	1	B	ShINDEL	1	NA	NA	AA	1	1
P090	14583	14583		G	T	NA	NA	Intergenic	Intergenic	NA	NA	NA	0	0	1	B	SNP	0	G	0	G	0	0
P090	15394	15394		A	G	ATG	GTG	Non-synonymous	Altering	SAR0010	SAR0010	putative membrane protein	0	0	1	B	SNP	0	A	0	A	0	0
P090	30432	30432		C	T	AGC	AGT	Synonymous	Silent	SAR0022	SAR0022	metallo-beta-lactamase superfamily protein	0	1	0	D	SNP	0	C	1	C	1	1
P090	148224	148224		A	G	TCA	TCG	Synonymous	Silent	SAR0134	SAR0134	polysaccharide biosynthesis protein	0	0	1	B	SNP	0	A	0	A	0	0
P090	150206	150206		A	G	NA	NA	Intergenic	Intergenic	NA	NA	NA	0	0	1	B	SNP	0	A	0	A	0	0
P090	236344	236344		C	A	GGA	GTA	Non-synonymous	Altering	SAR0203	SAR0203	putative phosphodiesterase	0	0	1	B	SNP	0	C	0	C	0	0
P090	273888	273888		C	T	GTC	ATC	Non-synonymous	Altering	SAR0232	SAR0232	putative membrane protein	0	0	1	B	SNP	0	C	0	C	0	0
P090	307790	307790		G	A	GTT	ATT	Non-synonymous	Altering	SAR0264	SAR0264	6-phospho-beta-glucosidase	0	0	1	B	SNP	0	G	1	G	1	1
P090	320656	320656		T	C	GCA	GCG	Synonymous	Silent	SAR0276	SAR0276	putative membrane protein	0	1	0	D	SNP	0	T	1	T	1	1
P090	437500	437500		G	A	NA	NA	Intergenic	Intergenic	NA	NA	NA	0	0	1	B	SNP	0	G	0	G	0	0
P090	450744	450744		C	T	NA	NA	Intergenic	Intergenic	NA	NA	NA	0	0	1	B	SNP	0	C	0	C	0	0
P090	507130	507130		C	G	AGC	AGG	Non-synonymous	Altering	SAR0474	SAR0474	putative glycosyl hydrolase	0	0	1	B	SNP	0	C	0	C	0	0
P090	600309	600309		C	T	CAC	TAC	Non-synonymous	Altering	SAR0552	SAR0552	translation elongation factor G	0	0	1	B	SNP	0	C	1	C	1	1
P090	619474	619474		C	T	NA	NA	Intergenic	Intergenic	NA	NA	NA	0	0	1	B	SNP	0	C	0	C	0	0
P090	635271	635271		C	T	GCA	GTA	Non-synonymous	Altering	SAR0581	SAR0581	putative ketoacyl-CoA thiolase	0	0	1	B	SNP	0	C	0	C	0	0
P090	635520	635520		G	A	GGG	GAG	Non-synonymous	Altering	SAR0581	SAR0581	putative ketoacyl-CoA thiolase	1	0	0	C	SNP	0	G	1	G	1	1
P090	672329	672329		T	G	GTA	GGA	Non-synonymous	Altering	SAR0624	SAR0624	putative esterase	0	0	1	B	SNP	0	T	0	T	0	0
P090	795696	795696		G	A	CCC	TCC	Non-synonymous	Altering	SAR0759	SAR0759	response regulator protein	0	1	0	D	SNP	0	G	1	G	1	1
P090	801240	801240		C	T	GGC	GGT	Synonymous	Silent	SAR0767	SAR0767	para-aminobenzoate synthase component	1	0	0	C	SNP	0	C	1	C	1	1
P090	898888	898888		G	A	TCC	TCT	Synonymous	Silent	SAR0852	SAR0852	putative membrane protein	0	0	1	B	SNP	0	G	0	G	0	0
P090	927166	927166		T	C	ATT	GTT	Non-synonymous	Altering	SAR0889	SAR0889	conserved hypothetical protein	0	0	1	B	SNP	0	T	0	T	0	0
P090	954168	954168		C	T	GCA	GTA	Non-synonymous	Altering	SAR0919	SAR0919	ornithine aminotransferase	0	1	0	D	SNP	0	C	1	C	1	1
P090	994709	994709		C	T	ACA	ATA	Non-synonymous	Altering	SAR0951	SAR0951	putative oligopeptide transport ATP-binding protein	0	0	1	B	SNP	0	C	0	C	0	0
P090	995029	995029		G	A	AAG	AAA	Synonymous	Silent	SAR0952	SAR0952	putative oligopeptide transport ATP-binding protein	0	0	1	B	SNP	0	G	1	G	1	1
P090	1038649	1038649		G	A	GGA	AGA	Non-synonymous	Altering	SAR0992	SAR0992	putative protease	0	0	1	B	SNP	0	G	0	G	0	0
P090	1083334	1083334		T	C	GTA	GTG	Synonymous	Silent	SAR1037	SAR1037	FolD bifunctional protein [includes: methylenetetrahydrofolate dehydrogenase/methenyltetrahydrofolate cyclohydrolase]	0	0	1	B	SNP	0	T	1	T	1	1
P090	1191573	1191573		T	G	TTA	GTA	Non-synonymous	Altering	SAR1146	SAR1146	putative membrane protein	0	0	1	B	SNP	0	T	0	T	0	0
P090	1199665	1199665		T	C	TTT	TCT	Non-synonymous	Altering	SAR1157	SAR1157	penicillin-binding protein 1	0	1	0	D	SNP	0	T	1	T	1	1
P090	1238711	1238711		C	T	GCA	GTA	Non-synonymous	Altering	SAR1189	SAR1189	putative lipoprotein	0	1	0	D	SNP	0	C	1	C	1	1
P090	1244288	1244288		C	T	GCA	GTA	Non-synonymous	Altering	SAR1195	SAR1195	putative protein phosphatase	0	1	0	D	SNP	0	C	1	C	1	1
P090	1252225	1252225		T	A	TCA	ACA	Non-synonymous	Altering	SAR1203	SAR1203	ATP-dependent DNA helicase	0	0	1	B	SNP	0	T	0	T	0	0
P090	1326245	1326245		G	A	GGT	AGT	Non-synonymous	Altering	SAR1264	SAR1264	conserved hypothetical protein	0	1	0	D	SNP	0	G	1	G	1	1
P090	1344956	1344956		C	T	GAC	GAT	Synonymous	Silent	SAR1279	SAR1279	conserved hypothetical protein	0	0	1	B	SNP	0	C	0	C	0	0
P090	1365487	1365487		A	G	NA	NA	Intergenic	Intergenic	NA	NA	NA	0	0	1	B	SNP	0	A	0	A	0	0
P090	1445782	1445782		A	G	GCA	GCG	Synonymous	Silent	SAR1387	SAR1387	factor essential for expression of methicillin resistance	0	0	1	B	SNP	0	A	0	A	0	0
P090	1484153	1484153		G	T	CCG	ACG	Non-synonymous	Altering	SAR1425	SAR1425	2-oxoglutarate dehydrogenase E1 component	0	0	1	B	SNP	0	G	1	G	1	1
P090	1657397	1657397		C	G	ATG	ATC	Non-synonymous	Altering	SAR1585	SAR1585	maltose operon transcriptional repressor	0	0	1	B	SNP	0	C	0	C	0	0
P090	1726369	1726369		T	C	CAT	CGT	Non-synonymous	Altering	SAR1658	SAR1658	GrpE protein (Hsp-70 cofactor)	0	0	1	B	SNP	0	T	0	T	0	0
P090	1740985	1740985		A	G	CAT	CAC	Synonymous	Silent	SAR1675	SAR1675	conserved hypothetical protein	0	0	1	B	SNP	0	A	0	A	0	0
P090	1765892	1765892		G	A	GCA	GTA	Non-synonymous	Altering	SAR1702	SAR1702	putative cysteine desulfurase	1	0	0	C	SNP	0	G	1	G	1	1
P090	1818055	1818055		C	A	NA	NA	Intergenic	Intergenic	NA	NA	NA	0	1	0	D	SNP	0	C	1	C	1	1
P090	1870849	1870849		T	C	ATT	ACT	Non-synonymous	Altering	SAR1796	SAR1796	conserved hypothetical protein	0	0	1	B	SNP	0	T	0	T	0	0
P090	1880249	1880249		T	A	NA	NA	Intergenic	Intergenic	NA	NA	NA	0	0	1	B	SNP	0	T	1	T	1	1
P090	1888687	1888687		G	A	TTC	TTT	Synonymous	Silent	SAR1810	SAR1810	formate--tetrahydrofolate	0	0	1	B	SNP	0	G	0	G	0	0
P090	1924963	1924963		G	A	GAC	GAT	Synonymous	Silent	SAR1841	SAR1841	putative surface anchored protein	0	0	1	B	SNP	0	G	0	G	0	0
P090	2041593	2041593		A	G	NA	NA	Intergenic	Intergenic	NA	NA	NA	0	0	1	B	SNP	0	A	0	A	0	0
P090	2104515	2104515		C	T	ACA	ATA	Non-synonymous	Altering	SAR2011	SAR2011	isochorismatase family protein	0	1	0	D	SNP	0	C	1	C	1	1
P090	2143254	2143254		C	T	GAT	AAT	Non-synonymous	Altering	SAR2053	SAR2053	hypothetical phage protein	0	0	1	B	SNP	0	C	0	C	0	0
P090	2186667	2186667		A	T	TTA	TTT	Non-synonymous	Altering	SAR2126	SAR2126	autoinducer sensor protein response regulator protein	0	1	0	D	SNP	0	A	1	A	1	1
P090	2255380	2255380		C	T	NA	NA	Intergenic	Intergenic	NA	NA	NA	0	0	1	B	SNP	0	C	0	C	0	0
P090	2264243	2264243		T	G	AAA	ACA	Non-synonymous	Altering	SAR2194	SAR2194	putative ATP synthase delta chain	0	1	0	D	SNP	0	T	1	T	1	1
P090	2267993	2267993		A	C	GTT	GGT	Non-synonymous	Altering	SAR2200	SAR2200	uracil phosphoribosyltransferase	0	0	1	B	SNP	0	A	0	A	0	0
P090	2311264	2311264		A	G	GAT	GAC	Synonymous	Silent	SAR2242	SAR2242	glucosamine--fructose-6-phosphate aminotransferase [isomerizing]	0	1	0	D	SNP	0	A	1	A	1	1
P090	2407853	2407853		T	C	NA	NA	Intergenic	Intergenic	NA	NA	NA	0	0	1	B	SNP	0	T	0	T	0	0
P090	2421844	2421844		T	A	CAA	CAT	Non-synonymous	Altering	SAR2348	SAR2348	hypothetical protein	0	0	1	B	SNP	0	T	0	T	0	0
P090	2436154	2436154		A	T	CGT	CGA	Synonymous	Silent	SAR2366	SAR2366	BioY family protein	0	1	0	D	SNP	0	T	1	NA	NA	1
P090	2484278	2484278		A	G	GTA	GCA	Non-synonymous	Altering	SAR2416	SAR2416	putative imidazolonepropionase	0	0	1	B	SNP	0	G	0	G	0	0
P090	2515408	2515408		C	T	GAA	AAA	Non-synonymous	Altering	SAR2446	SAR2446	putative permease protein	0	1	0	D	SNP	0	C	1	C	1	1
P090	2550620	2550620		T	C	NA	NA	Intergenic	Intergenic	NA	NA	NA	0	0	1	B	SNP	0	T	1	T	1	1
P090	2575506	2575506		C	T	CCG	CCA	Synonymous	Silent	SAR2503	SAR2503	transport system membrane protein	0	0	1	B	SNP	0	C	0	C	0	0
P090	2614943	2614943		G	A	TCG	TTG	Non-synonymous	Altering	SAR2535	SAR2535	putative glycine betaine/carnitine/choline transport system permease protein	0	0	1	B	SNP	0	G	0	G	0	0
P090	2692096	2692096		C	T	GGG	GGA	Synonymous	Silent	SAR2607	SAR2607	putative haloacid dehalogenase-like hydrolase	0	0	1	B	SNP	0	C	0	C	0	0
P090	2731712	2731712		C	T	GAT	AAT	Non-synonymous	Altering	SAR2642	SAR2642	squalene synthase	0	0	1	B	SNP	0	C	0	C	0	0
P090	2804734	2804734		T	C	NA	NA	Intergenic	Intergenic	NA	NA	NA	0	0	1	B	SNP	0	T	0	T	0	0
P090	2818817	2818817		C	T	TCG	TTG	Non-synonymous	Altering	SAR2720	SAR2720	putative PTS transport system, IIABC component	0	0	1	B	SNP	0	C	0	C	0	0
P090	2839585	2839585		A	G	TCC	CCC	Non-synonymous	Altering	SAR2734	SAR2734	serine-rich adhesin for platelets	0	0	1	B	SNP	0	A	1	A	1	1
P090	2842797	2842797		G	A	ACA	ATA	Non-synonymous	Altering	SAR2734	SAR2734	serine-rich adhesin for platelets	0	1	0	D	SNP	0	G	1	G	1	1
P090	2866535	2866535		T	C	GAA	GGA	Non-synonymous	Altering	SAR2763	SAR2763	putative lipoprotein	0	0	1	B	SNP	0	T	1	T	1	1
P090	2869941	2869941		C	A	GAT	TAT	Non-synonymous	Altering	SAR2766	SAR2766	ABC transporter ATP-binding protein	1	0	0	C	SNP	0	C	1	C	1	1
P090	2895983	2895983		C	T	TTG	TTA	Synonymous	Silent	SAR2793	SAR2793	putative membrane protein	0	1	0	D	SNP	0	C	1	C	1	1
P090	1042859(self)	NA	843388(MSSA476, BX571857.1)	T	A	AGT	AGA	Non-synonymous	Altering	SAS0752	SAR0842	clumping factor A	0	0	1	B	SNP	0	NA	NA	T	0	0
P090	1059578(self)	907478		C	T	NA	NA	Intergenic	Intergenic	NA	NA	NA	0	0	1	B	SNP	0	NA	NA	C	0	0
P090	2039519(self)	NA	unknown	T	C	AGG	GGG	Non-synonymous	Altering	(RAST, CDS NA)	(no ortholog)	serine protease	1	0	0	C	SNP	0	NA	NA	T	1	1
P090	2237554(self)	NA	2088428(MSSA476, BX571857.1)	G	C	GAT	CAT	Non-synonymous	Altering	SAS1943	SAR2125	accessory gene regulator protein C	0	0	1	B	SNP	0	NA	NA	G	0	0
P090	2440168(self)	NA	unknown	C	T	ATG	ATA	Non-synonymous	Altering	(RAST, CDS NA)	(no ortholog)	ClpB protein	0	0	1	B	SNP	0	NA	NA	T	0	0
P090	2442485(self)	NA	unknown	C	A	GGT	TGT	Non-synonymous	Altering	(RAST, CDS NA)	(no ortholog)	putative helicase	0	0	1	B	SNP	0	NA	NA	C	1	1
P090	2712435(self)	NA	2548253(MSSA476, BX571857.1)	G	A	CCA	TCA	Non-synonymous	Altering	SAS2382	(no ortholog)	MFS transporter	1	0	0	C	SNP	0	NA	NA	G	1	1
P090	486293(self)	NA	270010(MSSA476, BX571857.1)	G	T	GAT	TAT	Non-synonymous	Altering	SAS0229	SAR0248	hypothetical protein	0	0	1	B	SNP	0	NA	NA	G	0	0
P090	493764(self)	NA	278079(MSSA476, BX571857.1)	A	G	CCA	CCG	Synonymous	Silent	SAS0234	SAR0254	hypothetical protein	0	0	1	B	SNP	0	NA	NA	A	1	1
P090	k31_var_101	NA	1821376(MSSA476, BX571857.1)	G	A	NA	NA	Intergenic	Intergenic	NA	NA	NA	0	0	1	B	SNP	0	NA	NA	G	0	0
P090	k31_var_114	1540768		CATTA	C	NA	NA	Intergenic	Intergenic	NA	NA	NA	0	0	1	B	ShINDEL	4	NA	NA	C	0	0
P090	k31_var_117	165787		G	GA	GGG	GGA	Frameshift, stop gained	Truncating	SAR_RS00735	SAR0150	putative aldehyde-alcohol dehydrogenase	0	1	0	D	ShINDEL	1	NA	NA	G	1	1
P090	k31_var_121	665834		A	T	NA	NA	Intergenic	Intergenic	NA	NA	NA	0	0	1	B	SNP	0	NA	NA	T	1	1
P090	k31_var_125	NA	1901774(MSSA476, BX571857.1)	T	TTATTTT	TTA	TTT	Non-synonymous, 2 codon insertion	Altering	SAS1751	SAR1914	hypothetical protein	0	0	1	B	ShINDEL	6	NA	NA	T	1	1
P090	k31_var_134	783550		T	TAGAGCAAAATTGAA	CAT	CAT	Frameshift, stop gained	Truncating	SAR0748	SAR0748	MFS transporter	0	0	1	B	ShINDEL	14	NA	NA	TAGAGCAAAATTGAA	0	0
P090	k31_var_145	2437821		A	AA	NA	NA	Intergenic	Intergenic	NA	NA	NA	0	0	1	B	ShINDEL	1	NA	NA	AA	0	0
P090	k31_var_154	1308106		T	TA	NA	NA	Intergenic	Intergenic	NA	NA	NA	0	0	1	B	ShINDEL	1	NA	NA	TA	0	0
P090	k31_var_167	2126257		AA	A	NA	NA	Intergenic	Intergenic	NA	NA	NA	0	0	1	B	ShINDEL	1	NA	NA	A	0	0
P090	k31_var_1888	1719710		A	AA	NA	NA	Intergenic	Intergenic	NA	NA	NA	0	1	0	D	ShINDEL	1	NA	NA	A	1	1
P090	k31_var_60	2902235		A	AC	NA	NA	Intergenic	Intergenic	NA	NA	NA	1	0	0	C	ShINDEL	1	NA	NA	AC	1	1
P090	k31_var_8953	2737442		C	CA	TTG	TTT	Frameshift, stop gained	Truncating	SAR2649	SAR2649	O-acetyltransferase OatA	0	1	0	D	ShINDEL	1	NA	NA	C	1	1
P090	k31_var_8954	1814091		T	TATTAGTATAATGTGTC	AAG	AGG	Frameshift, stop gained	Truncating	SAR1751	SAR1751	cytochrome C assembly protein	0	1	0	D	ShINDEL	16	NA	NA	TATTAGTATAATGTGTC	0	1
P090	k61_var_185	2002334		G	A	GCA	GAA	Non-synonymous	Altering	SAR1922	SAR1922	alpha/beta hydrolase	0	1	0	D	SNP	0	NA	NA	G	1	1
P090	k61_var_197	NA	1901938(H-EMRSA-15, NZ_CP007659.1)	GCTTTGC	GTTTTGA	CGC	CGT	Non-synonymous	Altering	ER16_RS09315	(no ortholog)	calcium-binding protein	0	1	0	D	SNP	0	NA	NA	GCTTTGC	1	1
P090	k61_var_79	2802397		ATCTGAGTCTGAATCGCTG	A	GAC	GAA	Non-synonymous, 6 codon deletion	Altering	SAR2709	SAR2709	clumping factor B	0	0	1	B	ShINDEL	18	NA	NA	A	0	0
P090	k61_var_96	NA	2700455(MSSA476, BX571857.1)	G	T	CAG	CAT	Non-synonymous	Altering	SAS2516	SAR2709	clumping factor B	0	0	1	B	SNP	0	NA	NA	G	1	1
P091	950751	950751		C	T	CAC	TAC	Non-synonymous	Altering	SAR0916	SAR0916	putative cyclophilin type peptidyl-prolyl cis-trans isomerase	0	1	0	D	SNP	0	C	1	C	1	1
P091	k31_var_124	2183350		C	T	NA	NA	Intergenic	Intergenic	NA	NA	last base in RNAIII regulatory transcript	0	1	0	D	SNP	0	NA	NA	C	1	1
P092	1690604	1690604		G	A	TCT	TTT	Non-synonymous	Altering	SAR1620	SAR1620	putative membrane protein	0	1	0	D	SNP	0	G	1	G	1	1
P092	2857472	2857472		G	A	GCG	GTG	Non-synonymous	Altering	SAR2753	SAR2753	lipase precursor	1	0	0	C	SNP	0	G	1	G	1	1
P092	k31_var_13223	585408		GA	G	ATA	TAC	Frameshift with readthrough	Altering	SAR0536	SAR0536	hypothetical protein	0	1	0	D	ShINDEL	1	NA	NA	GA	1	1
P093	353493	353493		C	T	ACA	ATA	Non-synonymous	Altering	SAR0310	SAR0310	putative nucleoside permease	0	1	0	D	SNP	0	C	1	C	1	1
P093	446847	446847		G	A	CAC	CAT	Synonymous	Silent	SAR0411	SAR0411	hypothetical protein	0	1	0	D	SNP	0	G	1	G	1	1
P093	1145103	1145103		G	A	ACA	ATA	Non-synonymous	Altering	SAR1099	SAR1099	conserved hypothetical protein	0	1	0	D	SNP	0	G	1	G	1	1
P093	1694584	1694584		G	A	ACT	ATT	Non-synonymous	Altering	SAR1626	SAR1626	putative membrane protein	0	1	0	D	SNP	0	G	1	G	1	1
P093	2005403	2005403		G	A	ACG	ATG	Non-synonymous	Altering	SAR1925	SAR1925	uroporphyrinogen decarboxylase	1	0	0	C	SNP	0	G	1	G	1	1
P093	2737039	2737039		T	C	NA	NA	Intergenic	Intergenic	NA	NA	NA	1	0	0	C	SNP	0	T	1	T	1	1
P093	374650(self)	455731		A	G	NA	NA	Intergenic	Intergenic	NA	NA	NA	1	0	0	C	SNP	0	NA	NA	A	1	1
P093	k31_var_69	NA	34014(6850, NC_022222.1)	A	AA	AAT	AAA	Frameshift, stop gained	Truncating	RSAU_RS00135	(no ortholog)	hypothetical protein	1	0	0	C	ShINDEL	1	NA	NA	AA	1	1
P093	k31_var_85	448293		CT	C	AGA	GAT	Frameshift, stop gained	Truncating	SAR_RS02075	(no ortholog)	mRNA interferase PemK	1	0	0	C	ShINDEL	1	NA	NA	CT	1	1
P093	k61_var_163	NA	41595(USA300_2014.C02 plasmid, NZ_CP012121.1)	CGTCCAGAAGTTCGAAAATCGAAC	C	ACG	ACG	Frameshift, stop gained	Truncating	ACO02_2826	(no ortholog)	hypothetical protein	0	1	0	D	ShINDEL	23	NA	NA	C	0	0
P093	k61_var_51	890355		A	ATAGCGATTCAGACTCAGA	GAA	GAC	Non-synonymous, 6 codon insertion	Altering	SAR0842	SAR0842	clumping factor A	0	0	1	B	ShINDEL	18	NA	NA	ATAGCGATTCAGACTCAGA	0	0
P094	770908	770908		T	C	TTT	CTT	Non-synonymous	Altering	SAR0737	SAR0737	ABC transporter ATP-binding protein	1	0	0	C	SNP	0	T	1	T	1	1
P094	868304	868304		C	T	GCG	GTG	Non-synonymous	Altering	SAR0824	SAR0824	putative malolactic enzyme	1	0	0	C	SNP	0	C	1	C	1	1
P094	1179759	1179759		T	C	AAT	AGT	Non-synonymous	Altering	SAR1134	SAR1134	hypothetical protein	1	0	0	C	SNP	0	T	1	T	1	1
P094	1888196	1888196		T	C	GAT	GGT	Non-synonymous	Altering	SAR1810	SAR1810	formate--tetrahydrofolate ligase	1	0	0	C	SNP	0	T	1	T	1	1
P094	2193459	2193459		C	T	GGT	GAT	Non-synonymous	Altering	SAR2132	SAR2132	putative membrane protein	1	0	0	C	SNP	0	C	1	C	1	1
P095	242689	242689		C	T	NA	NA	Intergenic	Intergenic	NA	NA	NA	1	0	0	C	SNP	0	C	1	C	1	1
P095	366017	366017		T	C	NA	NA	Intergenic	Intergenic	NA	NA	NA	1	0	0	C	SNP	0	T	1	T	1	1
P095	770277	770277		G	T	CCA	CAA	Non-synonymous	Altering	SAR0736	SAR0736	putative undecaprenol kinase	1	0	0	C	SNP	0	G	1	G	1	1
P095	1036016	1036016		A	G	CAC	CGC	Non-synonymous	Altering	SAR0990	SAR0990	peptide chain release factor 3	1	0	0	C	SNP	0	A	1	A	1	1
P095	1046363	1046363		C	T	TCA	TTA	Non-synonymous	Altering	SAR0999	SAR0999	putative membrane protein	1	0	0	C	SNP	0	C	1	C	1	1
P095	1141876	1141876		A	G	ATG	ACG	Non-synonymous	Altering	SAR1094	SAR1094	putative exported protein	1	0	0	C	SNP	0	A	1	A	1	1
P095	1308194	1308194		C	T	NA	NA	Intergenic	Intergenic	NA	NA	NA	1	0	0	C	SNP	0	C	1	C	1	1
P095	1809191	1809191		T	C	ATA	ATG	Non-synonymous	Altering	SAR1745	SAR1745	putative membrane protein	0	0	1	B	SNP	0	T	1	T	1	1
P095	1934629	1934629		G	A	ACA	ATA	Non-synonymous	Altering	SAR1844	SAR1844	putative membrane protein	1	0	0	C	SNP	0	G	1	G	1	1
P095	1991565	1991565		G	T	NA	NA	Intergenic	Intergenic	NA	NA	NA	1	0	0	C	SNP	0	G	1	G	1	1
P095	2193756	2193756		C	T	NA	NA	Intergenic	Intergenic	NA	NA	NA	1	0	0	C	SNP	0	C	1	C	1	1
P095	2270030	2270030		T	C	AGT	GGT	Non-synonymous	Altering	SAR2202	SAR2202	conserved hypothetical protein	1	0	0	C	SNP	0	T	1	T	1	1
P095	2276831	2276831		T	C	TAT	TGT	Non-synonymous	Altering	SAR2210	SAR2210	aldehyde dehydrogenase family protein	1	0	0	C	SNP	0	T	1	T	1	1
P095	2285738	2285738		T	C	NA	NA	Intergenic	Intergenic	NA	NA	NA	1	0	0	C	SNP	0	NA	NA	T	1	1
P095	2347144	2347144		T	C	NA	NA	Intergenic	Intergenic	NA	NA	NA	1	0	0	C	SNP	0	T	1	T	1	1
P095	2354660	2354660		T	C	CTA	CTG	Synonymous	Silent	SAR2271	SAR2271	putative membrane protein	1	0	0	C	SNP	0	T	1	T	1	1
P095	2528676	2528676		C	T	GGT	AGT	Non-synonymous	Altering	SAR2457	SAR2457	putative lipoprotein	1	0	0	C	SNP	0	C	1	C	1	1
P095	2535304	2535304		T	C	TAT	CAT	Non-synonymous	Altering	SAR2464	SAR2464	TetR family regulatory protein	1	0	0	C	SNP	0	T	1	T	1	1
P095	2563388	2563388		T	C	GAA	GGA	Non-synonymous	Altering	SAR2489	SAR2489	nitrite reductase large subunit	1	0	0	C	SNP	0	T	1	T	1	1
P095	k31_var_140	2105875		TT	T	NA	NA	Intergenic	Intergenic	NA	NA	NA	1	0	0	C	ShINDEL	1	NA	NA	T	1	1
P095	k31_var_237	794110		AA	A	NA	NA	Intergenic	Intergenic	NA	NA	NA	0	1	0	D	ShINDEL	1	NA	NA	AA	1	1
P095	k31_var_54	NA	838095(MSSA476, BX571857.1)	AT	A	NA	NA	Intergenic	Intergenic	NA	NA	NA	1	0	0	C	ShINDEL	1	NA	NA	AT	1	1
P096	126181	126181		C	T	AGT	AAT	Non-synonymous	Altering	SAR0115	SAR0115	putative regulatory protein	0	0	1	B	SNP	0	C	1	C	1	1
P096	237411	237411		A	G	TTA	TTG	Synonymous	Silent	SAR0204	SAR0204	putative peptidase	0	0	1	B	SNP	0	A	0	A	0	0
P096	389344	389344		A	G	TTT	TTC	Synonymous	Silent	SAR0343	SAR0343	putative Sec-independent protein translocase protein	0	0	1	B	SNP	0	G	0	G	0	0
P096	513933	513933		G	A	NA	NA	Intergenic	Intergenic	NA	NA	NA	1	0	0	C	SNP	0	G	1	G	1	1
P096	706487	706487		T	C	GTG	GCG	Non-synonymous	Altering	SAR0659	SAR0659	ferrichrome transport permease	0	0	1	B	SNP	0	T	1	T	1	1
P096	793012	793012		G	A	NA	NA	Intergenic	Intergenic	NA	NA	NA	0	0	1	B	SNP	0	G	0	G	0	0
P096	864192	864192		C	T	ACG	ATG	Non-synonymous	Altering	SAR0821	SAR0821	conserved hypothetical protein	0	0	1	B	SNP	0	C	1	C	1	1
P096	879571	879571		G	A	NA	NA	Intergenic	Intergenic	NA	NA	NA	0	0	1	B	SNP	0	G	1	G	1	1
P096	1128763	1128763		C	T	GCT	GTT	Non-synonymous	Altering	SAR1083	SAR1083	BipA family GTPase	0	0	1	B	SNP	0	C	0	C	0	0
P096	1278115	1278115		G	A	GTG	ATG	Non-synonymous	Altering	SAR1225	SAR1225	SMF family protein	0	0	1	B	SNP	0	G	1	G	1	1
P096	1321496	1321496		C	A	CCA	CAA	Non-synonymous	Altering	SAR1260	SAR1260	conserved hypothetical protein	1	0	0	C	SNP	0	C	1	C	1	1
P096	1333221	1333221		G	C	GTA	CTA	Non-synonymous	Altering	SAR1271	SAR1271	DNA mismatch repair protein MutS	0	1	0	D	SNP	0	G	1	G	1	1
P096	1474881	1474881		C	T	GCT	GTT	Non-synonymous	Altering	SAR1418	SAR1418	conserved hypothetical protein	0	0	1	B	SNP	0	C	0	C	0	0
P096	2017624	2017624		G	C	CCA	CGA	Non-synonymous	Altering	SAR1935	SAR1935	putative DNA repair exonuclease	0	0	1	B	SNP	0	G	1	G	1	1
P096	2071950	2071950		T	C	AGA	AGG	Synonymous	Silent	SAR1983	SAR1983	Mur ligase family protein	1	0	0	C	SNP	0	T	1	T	1	1
P096	2212974	2212974		T	G	NA	NA	Intergenic	Intergenic	NA	NA	NA	0	0	1	B	SNP	0	T	1	T	1	1
P096	2239043	2239043		G	T	CGC	AGC	Non-synonymous	Altering	SAR2168	SAR2168	putative helicase	0	1	0	D	SNP	0	G	1	G	1	1
P096	2314520	2314520		T	A	CTT	CAT	Non-synonymous	Altering	SAR2245	SAR2245	putative transcriptional antiterminator	0	0	1	B	SNP	0	T	1	T	1	1
P096	2327726	2327726		C	T	GTA	ATA	Non-synonymous	Altering	SAR2252	SAR2252	putative phosphoglucosamine mutase	0	0	1	B	SNP	0	C	0	C	0	0
P096	2416284	2416284		C	T	CTC	CTT	Synonymous	Silent	SAR2344	SAR2344	putative membrane protein	0	0	1	B	SNP	0	C	0	C	0	0
P096	2636379	2636379		A	G	AGT	AGC	Synonymous	Silent	SAR2554	SAR2554	oligopeptide transporter putative substrate binding domain	0	0	1	B	SNP	0	A	0	A	0	0
P096	2743413	2743413		G	A	GAG	AAG	Non-synonymous	Altering	SAR2653	SAR2653	hypothetical protein	0	1	0	D	SNP	0	G	1	G	1	1
P096	2754023	2754023		A	G	TCA	CCA	Non-synonymous	Altering	SAR2667	SAR2667	hypothetical protein	0	0	1	B	SNP	0	A	0	A	0	0
P096	2792763	2792763		C	A	NA	NA	Intergenic	Intergenic	NA	NA	NA	0	0	1	B	SNP	0	C	0	C	0	0
P096	2698597(self)	9687		C	T	NA	NA	Intergenic	Intergenic	NA	NA	NA	0	0	1	B	SNP	0	T	1	T	1	1
P096	2779(self)	NA	82056(MSSA476, BX571857.1)	A	C	GCA	GAA	Non-synonymous	Altering	SAS0073	SAR0106	putative lipoprotein	1	0	0	C	SNP	0	NA	NA	A	1	1
P096	2783(self)	NA	82059(MSSA476, BX571857.1))	G	A	AAA	AAG	Synonymous	Silent	SAS0073	SAR0106	putative lipoprotein	0	0	1	B	SNP	0	NA	NA	NA	NA	NA
P096	3582(self)	110834		G	A	ATA	ATG	Non-synonymous	Altering	SAS0074	SAR0106	putative lipoprotein	0	0	1	B	SNP	0	NA	NA	NA	NA	NA
P096	k31_var_135	1751472		C	CT	NA	NA	Intergenic	Intergenic	NA	NA	NA	0	0	1	B	ShINDEL	1	NA	NA	CT	0	0
P096	k31_var_151	2475841		A	AGT	NA	NA	Intergenic	Intergenic	NA	NA	NA	0	0	1	B	ShINDEL	2	NA	NA	AGT	0	0
P096	k31_var_153	2350423		C	CTA	NA	NA	Intergenic	Intergenic	NA	NA	NA	0	0	1	B	ShINDEL	2	NA	NA	C	1	1
P096	k31_var_63	NA	1251426(MSSA476, BX571857.1)	AA	A	NA	NA	Intergenic	Intergenic	NA	NA	NA	1	0	0	C	ShINDEL	1	NA	NA	AA	1	1
P097	2591962	2591962		A	T	NA	NA	Intergenic	Intergenic	NA	NA	NA	1	0	0	C	SNP	0	A	1	A	1	1
P097	k31_var_48	1377933		C	T	NA	NA	Intergenic	Intergenic	NA	NA	NA	1	0	0	C	SNP	0	NA	NA	C	1	1
P098	490161	490161		C	T	CTC	TTC	Non-synonymous	Altering	SAR0461	SAR0461	ABC transporter ATP-binding protein	0	0	1	B	SNP	0	C	1	C	1	1
P098	539745	539745		T	C	NA	NA	Intergenic	Intergenic	NA	NA	NA	0	1	0	D	SNP	0	T	1	T	1	1
P098	791018	791018		T	C	TTG	TCG	Non-synonymous	Altering	SAR0755	SAR0755	putative membrane protein	0	0	1	B	SNP	0	T	1	T	1	1
P098	1691305	1691305		C	T	GTT	ATT	Non-synonymous	Altering	SAR1621	SAR1621	hypothetical protein	1	0	0	C	SNP	0	C	1	C	1	1
P098	1829977	1829977		A	G	NA	NA	Intergenic	Intergenic	NA	NA	NA	1	0	0	C	SNP	0	A	1	A	1	1
P098	2373038	2373038		C	A	TGC	TTC	Non-synonymous	Altering	SAR2289	SAR2289	hypothetical protein	1	0	0	C	SNP	0	C	1	C	1	1
P098	2591971	2591971		C	T	NA	NA	Intergenic	Intergenic	NA	NA	NA	0	1	0	D	SNP	0	C	1	C	1	1
P098	k31_var_73	1926933		G	GT	CAA	CAA	Frameshift, stop gained	Truncating	sasC	SAR1841	putative surface anchored protein	0	0	1	B	ShINDEL	1	NA	NA	GT	0	0
P099	267633	267633		A	G	TGT	TGC	Synonymous	Silent	SAR0227	SAR0227	putative acetyl-CoA transferase	0	1	0	D	SNP	0	A	1	A	1	1
P099	525704	525704		G	A	CGC	CAC	Non-synonymous	Altering	SAR0487	SAR0487	conserved hypothetical protein	0	0	1	B	SNP	0	G	0	G	0	0
P099	1210113	1210113		G	A	GCG	GCA	Synonymous	Silent	SAR1164	SAR1164	conserved hypothetical protein	0	1	0	D	SNP	0	G	1	G	1	1
P099	1482919	1482919		G	A	CTT	TTT	Non-synonymous	Altering	SAR1424	SAR1424	dihydrolipoamide succinyltransferase E2 component of 2-oxoglutarate dehydrogenase complex	0	0	1	B	SNP	0	G	0	G	0	0
P099	2062360	2062360		G	T	GGG	GTG	Non-synonymous	Altering	SAR1971	SAR1971	low molecular weight phosphotyrosine protein phosphatase	1	0	0	C	SNP	0	G	1	G	1	1
P099	2820832	2820832		C	A	GTT	TTT	Non-synonymous	Altering	SAR2722	SAR2722	putative membrane protein	0	1	0	D	SNP	0	C	1	C	1	1
P100	908951	908951		C	A	CAA	AAA	Non-synonymous	Altering	SAR0870	SAR0870	ABC transporter ATP-binding protein	1	0	0	C	SNP	0	C	1	C	1	1
P100	1899670	1899670		T	C	GGA	GGG	Synonymous	Silent	SAR1818	SAR1818	UDP-N-acetylmuramate--alanine ligase	1	0	0	C	SNP	0	T	1	T	1	1
P101	143935	143935		T	C	ATT	ATC	Synonymous	Silent	SAR0130	SAR0130	NAD dependent epimerase/dehydratase family protein	1	0	0	C	SNP	0	T	1	T	1	1
P101	167357	167357		C	T	CTT	TTT	Non-synonymous	Altering	SAR0150	SAR0150	putative aldehyde-alcohol dehydrogenase	0	1	0	D	SNP	0	C	1	C	1	1
P101	250097	250097		G	T	CGC	CGA	Synonymous	Silent	SAR0215	SAR0215	putative sensor kinase protein	1	0	0	C	SNP	0	G	1	G	1	1
P101	281038	281038		A	C	GAT	GCT	Non-synonymous	Altering	SAR0238	SAR0238	putative PTS multi-domain regulator (pseudogene)	1	0	0	C	SNP	0	C	1	C	1	1
P101	327101	327101		G	T	AAG	AAT	Non-synonymous	Altering	SAR0280	SAR0280	putative membrane protein	1	0	0	C	SNP	0	G	1	G	1	1
P101	357466	357466		G	T	AAG	AAT	Non-synonymous	Altering	SAR0313	SAR0313	putative ROK family protein	1	0	0	C	SNP	0	G	1	G	1	1
P101	375651	375651		G	T	GGC	GGA	Synonymous	Silent	SAR0329	SAR0329	putative PTS multidomain regulator	1	0	0	C	SNP	0	G	1	G	1	1
P101	389451	389451		G	T	CAA	AAA	Non-synonymous	Altering	SAR0343	SAR0343	putative Sec-independent protein translocase protein	1	0	0	C	SNP	0	G	1	G	1	1
P101	434925	434925		T	C	NA	NA	Intergenic	Intergenic	NA	NA	NA	1	0	0	C	SNP	0	T	1	T	1	1
P101	441591	441591		T	A	CTG	CAG	Non-synonymous	Altering	SAR0406	SAR0406	putative xanthine phosphoribosyltransferase	1	0	0	C	SNP	0	T	1	T	1	1
P101	810199	810199		T	C	GAT	GAC	Synonymous	Silent	SAR0774	SAR0774	putative ATP-dependent DNA helicase	1	0	0	C	SNP	0	C	1	C	1	1
P101	836265	836265		C	A	GAT	TAT	Non-synonymous	Altering	SAR0798	SAR0798	putative membrane protein	1	0	0	C	SNP	0	C	1	C	1	1
P101	852740	852740		G	A	GGC	GAC	Non-synonymous	Altering	SAR0812	SAR0812	excinuclease ABC subunit B	1	0	0	C	SNP	0	G	1	G	1	1
P101	901138	901138		G	T	AGC	AGA	Non-synonymous	Altering	SAR0857	SAR0857	putative LysE type translocator protein	0	1	0	D	SNP	0	G	1	G	1	1
P101	931221	931221		G	T	GAT	TAT	Non-synonymous	Altering	SAR0894	SAR0894	D-alanine-D-alanyl carrier protein ligase	1	0	0	C	SNP	0	G	1	G	1	1
P101	955617	955617		G	A	CGC	CAC	Non-synonymous	Altering	SAR0920	SAR0920	putative NAD-specific glutamate dehydrogenase	1	0	0	C	SNP	0	G	1	G	1	1
P101	1003277	1003277		G	A	NA	NA	Intergenic	Intergenic	NA	NA	NA	1	0	0	C	SNP	0	G	1	G	1	1
P101	1036643	1036643		C	A	CTT	ATT	Non-synonymous	Altering	SAR0991	SAR0991	putative membrane protein	1	0	0	C	SNP	0	C	1	C	1	1
P101	1134121	1134121		A	G	AAA	GAA	Non-synonymous	Altering	SAR1088	SAR1088	putative pyruvate carboxylase	1	0	0	C	SNP	0	A	1	A	1	1
P101	1137970	1137970		C	T	NA	NA	Intergenic	Intergenic	NA	NA	NA	1	0	0	C	SNP	0	C	1	C	1	1
P101	1152315	1152315		C	A	GCT	GAT	Non-synonymous	Altering	SAR1106	SAR1106	putative transport system extracellular binding lipoprotein	1	0	0	C	SNP	0	C	1	C	1	1
P101	1300324	1300324		C	T	ACA	ATA	Non-synonymous	Altering	SAR1241	SAR1241	conserved hypothetical protein	1	0	0	C	SNP	0	C	1	C	1	1
P101	1302730	1302730		G	T	GCA	TCA	Non-synonymous	Altering	SAR1245	SAR1245	translation initiation factor IF-2	1	0	0	C	SNP	0	G	1	G	1	1
P101	1309079	1309079		G	T	GAT	TAT	Non-synonymous	Altering	SAR1250	SAR1250	polyribonucleotide nucleotidyltransferase	1	0	0	C	SNP	0	G	1	G	1	1
P101	1311678	1311678		C	G	CAT	GAT	Non-synonymous	Altering	SAR1251	SAR1251	conserved hypothetical protein	1	0	0	C	SNP	0	C	1	C	1	1
P101	1337892	1337892		T	C	GTT	GCT	Non-synonymous	Altering	SAR1273	SAR1273	putative glycerol uptake operon antiterminator regulatory protein	1	0	0	C	SNP	0	T	1	T	1	1
P101	1416934	1416934		T	C	NA	NA	Intergenic	Intergenic	NA	NA	NA	1	0	0	C	SNP	0	T	1	T	1	1
P101	1468182	1468182		G	T	GAG	GAT	Non-synonymous	Altering	SAR1409	SAR1409	putative tetrahydrodipiCOL, NC_002951.2inate acetyltransferase	1	0	0	C	SNP	0	G	1	G	1	1
P101	1485713	1485713		C	T	GTC	ATC	Non-synonymous	Altering	SAR1425	SAR1425	2-oxoglutarate dehydrogenase E1 component	0	1	0	D	SNP	0	C	1	C	1	1
P101	1486881	1486881		C	A	GGA	GTA	Non-synonymous	Altering	SAR1426	SAR1426	sensor kinase protein	1	0	0	C	SNP	0	C	1	C	1	1
P101	1561574	1561574		C	A	GTG	TTG	Non-synonymous	Altering	SAR1467	SAR1467	BirA bifunctional protein [includes: biotin operon repressor; biotin--[acetyl-CoA-carboxylase] synthetase	1	0	0	C	SNP	0	C	1	C	1	1
P101	1572709	1572709		T	C	GAT	GGT	Non-synonymous	Altering	SAR1478	SAR1478	putative nucleoside diphosphate kinase	1	0	0	C	SNP	0	T	1	T	1	1
P101	1650361	1650361		G	T	GCA	TCA	Non-synonymous	Altering	SAR1579	SAR1579	putative pyrroline-5-carboxylate reductase	1	0	0	C	SNP	0	G	1	G	1	1
P101	1651665	1651665		A	G	GGT	GGC	Synonymous	Silent	SAR1581	SAR1581	conserved hypothetical protein	1	0	0	C	SNP	0	A	1	A	1	1
P101	1669106	1669106		C	A	AAG	AAT	Non-synonymous	Altering	SAR1595	SAR1595	2-oxoisovalerate dehydrogenase alpha subunit	1	0	0	C	SNP	0	C	1	C	1	1
P101	1718925	1718925		C	A	GGC	GTC	Non-synonymous	Altering	SAR1651	SAR1651	putative membrane protein	1	0	0	C	SNP	0	C	1	C	1	1
P101	1728508	1728508		C	A	GCT	TCT	Non-synonymous	Altering	SAR1660	SAR1660	putative oxygen-independent coproporphyrinogen III oxidase	1	0	0	C	SNP	0	C	1	C	1	1
P101	1732863	1732863		G	T	AAC	AAA	Non-synonymous	Altering	SAR1664	SAR1664	conserved hypothetical protein	1	0	0	C	SNP	0	G	1	G	1	1
P101	1748655	1748655		G	C	GCC	GGC	Non-synonymous	Altering	SAR1685	SAR1685	putative biotin carboxylase subunit of acetyl-CoA carboxylase	1	0	0	C	SNP	0	G	1	G	1	1
P101	1769477	1769477		G	T	CAG	CAT	Non-synonymous	Altering	SAR1707	SAR1707	putative ATPase	0	1	0	D	SNP	0	G	1	G	1	1
P101	1808399	1808399		C	A	TAG	TAT	Non-synonymous	Altering	SAR1745	SAR1745	putative membrane protein	1	0	0	C	SNP	0	C	1	C	1	1
P101	1835295	1835295		T	A	TCA	TCT	Synonymous	Silent	SAR1769	SAR1769	DNA polymerase I	1	0	0	C	SNP	0	T	1	T	1	1
P101	1843604	1843604		T	C	AGT	AGC	Synonymous	Silent	SAR1775	SAR1775	putative D-serine/D-alanine/glycine transporter	1	0	0	C	SNP	0	T	1	T	1	1
P101	1848475	1848475		C	A	GCT	TCT	Non-synonymous	Altering	SAR1778	SAR1778	acetyl-coenzyme A carboxylase carboxyl transferase subunit alpha	1	0	0	C	SNP	0	C	1	C	1	1
P101	1856091	1856091		G	A	AGC	AGT	Synonymous	Silent	SAR1783	SAR1783	putative DNA-binding protein	1	0	0	C	SNP	0	A	1	NA	NA	1
P101	1902530	1902530		G	T	CAT	AAT	Non-synonymous	Altering	SAR1819	SAR1819	FtsK/SpoIIIE family protein	0	1	0	D	SNP	0	G	1	G	1	1
P101	1942969	1942969		G	A	CAA	TAA	Nonsense	Truncating	SAR1853	SAR1853	bifunctional riboflavin biosynthesis protein	1	0	0	C	SNP	0	G	1	G	1	1
P101	2025155	2025155		G	T	GCA	GAA	Non-synonymous	Altering	SAR1942	SAR1942	fumarate hydratase, class-II	1	0	0	C	SNP	0	G	1	G	1	1
P101	2057654	2057654		G	A	ACT	ATT	Non-synonymous	Altering	SAR1965	SAR1965	ThiJ/PfpI family protein	1	0	0	C	SNP	0	G	1	G	1	1
P101	2086065	2086065		G	T	ACA	AAA	Non-synonymous	Altering	SAR1996	SAR1996	DNA ligase	1	0	0	C	SNP	0	G	1	G	1	1
P101	2132869	2132869		G	T	GCT	GAT	Non-synonymous	Altering	SAR2048	SAR2048	hypothetical phage protein	1	0	0	C	SNP	0	G	1	G	1	1
P101	2170968	2170968		C	A	AGA	ATA	Non-synonymous	Altering	SAR2108	SAR2108	putative leukocidin S subunit	1	0	0	C	SNP	0	C	1	C	1	1
P101	2189275	2189275		G	A	TAC	TAT	Synonymous	Silent	SAR2128	SAR2128	sucrose-6-phosphate hydrolase	1	0	0	C	SNP	0	G	1	G	1	1
P101	2204093	2204093		T	C	GTG	GCG	Non-synonymous	Altering	SAR2141	SAR2141	acetolactate synthase large subunit	1	0	0	C	SNP	0	T	1	T	1	1
P101	2234619	2234619		G	T	TCA	TAA	Nonsense	Truncating	SAR2165	SAR2165	putative potassium-transporting ATPase a chain	0	0	1	B	SNP	0	G	1	G	1	1
P101	2246314	2246314		T	C	ACT	GCT	Non-synonymous	Altering	SAR2173	SAR2173	hypothetical protein	1	0	0	C	SNP	0	T	1	T	1	1
P101	2299933	2299933		C	A	NA	NA	Intergenic	Intergenic	NA	NA	NA	1	0	0	C	SNP	0	C	1	C	1	1
P101	2414781	2414781		G	T	TTC	TTA	Non-synonymous	Altering	SAR2342	SAR2342	putative membrane protein	1	0	0	C	SNP	0	G	1	G	1	1
P101	2419318	2419318		C	A	TTG	TTT	Non-synonymous	Altering	SAR2345	SAR2345	AcrB/AcrD/AcrF family protein	0	1	0	D	SNP	0	C	1	C	1	1
P101	2420525	2420525		C	T	GAT	AAT	Non-synonymous	Altering	SAR2346	SAR2346	putative peptidoglycan pentaglycine interpeptide biosynthesis protein	1	0	0	C	SNP	0	C	1	C	1	1
P101	2429069	2429069		G	A	CCA	CTA	Non-synonymous	Altering	SAR2357	SAR2357	putative molybdenum cofactor biosynthesis protein	0	0	1	B	SNP	0	G	1	G	1	1
P101	2441680	2441680		G	A	GCA	ACA	Non-synonymous	Altering	SAR2372	SAR2372	urease gamma subunit	0	0	1	B	SNP	0	G	1	G	1	1
P101	2515537	2515537		G	T	CCT	ACT	Non-synonymous	Altering	SAR2446	SAR2446	putative permease protein	1	0	0	C	SNP	0	G	1	G	1	1
P101	2581704	2581704		G	T	GAT	TAT	Non-synonymous	Altering	SAR2508	SAR2508	IgG-binding protein	1	0	0	C	SNP	0	G	1	G	1	1
P101	2593769	2593769		G	A	CAT	TAT	Non-synonymous	Altering	SAR2518	SAR2518	ABC transporter ATP-binding protein	1	0	0	C	SNP	0	G	1	G	1	1
P101	2612739	2612739		G	T	GCA	GAA	Non-synonymous	Altering	SAR2533	SAR2533	putative ketopantoate reductase	1	0	0	C	SNP	0	G	1	G	1	1
P101	2680636	2680636		A	G	GAA	GGA	Non-synonymous	Altering	SAR2595	SAR2595	putative membrane protein	1	0	0	C	SNP	0	A	1	A	1	1
P101	2785876	2785876		A	C	TCT	GCT	Non-synonymous	Altering	SAR2695	SAR2695	anaerobic ribonucleoside-triphosphate reductase	1	0	0	C	SNP	0	A	1	A	1	1
P101	2815521	2815521		C	A	CTA	ATA	Non-synonymous	Altering	SAR2719	SAR2719	transcriptional regulator (antiterminator)	1	0	0	C	SNP	0	C	1	C	1	1
P101	2840754	2840754		C	A	AGT	ATT	Non-synonymous	Altering	SAR2734	SAR2734	serine-rich adhesin for platelets	1	0	0	C	SNP	0	C	1	C	1	1
P101	2848868	2848868		C	A	GGC	GTC	Non-synonymous	Altering	SAR2743	SAR2743	putative capsule synthesis protein	0	1	0	D	SNP	0	C	1	C	1	1
P101	2888048	2888048		C	A	CAA	AAA	Non-synonymous	Altering	SAR2781	SAR2781	ABC transporter ATP-binding protein	0	1	0	D	SNP	0	C	1	C	1	1
P101	1078788(self)	NA	1171939(MSSA476, BX571857.1)	C	T	GTT	ATT	Non-synonymous	Altering	SAS1099	SAR1139	superantigen-like protein	0	1	0	D	SNP	0	NA	NA	C	1	1
P101	1468119(self)	NA	1556475(MSSA476, BX571857.1)	C	A	GAT	TAT	Non-synonymous	Altering	SAS1429	SAR1563	hypothetical protein	1	0	0	C	SNP	0	NA	NA	C	1	1
P101	2434532(self)	NA	2559544(MSSA476, BX571857.1)	A	G	NA	NA	Intergenic	Intergenic	NA	NA	NA	1	0	0	C	SNP	0	NA	NA	G	1	1
P101	261935(self)	NA	317666(MSSA476, BX571857.1)	G	T	AAG	AAT	Non-synonymous	Altering	SAS0268	(no ortholog)	hypothetical protein	1	0	0	C	SNP	0	NA	NA	G	1	1
P101	382342(self)	NA	442603(MSSA476, BX571857.1)	G	A	GAA	AAA	Non-synonymous	Altering	SAS0396	SAR0435	exotoxin	1	0	0	C	SNP	0	NA	NA	A	1	1
P101	k31_var_103	858910		A	AA	GTG	AGT	Frameshift, stop gained	Truncating	SAR0815	SAR0815	prolipoprotein diacylglyceryl transferase	1	0	0	C	ShINDEL	1	NA	NA	AA	1	1
P101	k31_var_118	NA	1764269(MSSA476, BX571857.1)	A	G	ACT	GCT	Non-synonymous	Altering	SAS1632	SAR1783	putative DNA-binding protein	1	0	0	C	SNP	0	NA	NA	A	1	1
P101	k31_var_121	196535		A	AT	NA	NA	Intergenic	Intergenic	NA	NA	NA	1	0	0	C	ShINDEL	1	NA	NA	AT	1	1
P101	k31_var_59	2697692		CT	C	NA	NA	Intergenic	Intergenic	NA	NA	NA	1	0	0	C	ShINDEL	1	NA	NA	CT	1	1
P101	k31_var_70	1199607		ATTAAAA	A	ATT	AAA	Non-synonymous, 2 codon deletion	Altering	SAR1157	SAR1157	penicillin-binding protein 1	1	0	0	C	ShINDEL	6	NA	NA	ATTAAAA	1	1
P101	k31_var_82	NA	420984(ED98, NC_013450.1)	A	C	ATG	CTG	Non-synonymous	Altering	SAAV_0382	(no ortholog)	putative lipoprotein	1	0	0	C	SNP	0	NA	NA	C	1	1
P101	k31_var_83	2503672		AT	A	NA	NA	Intergenic	Intergenic	NA	NA	NA	1	0	0	C	ShINDEL	1	NA	NA	AT	1	1
P101	k61_var_119	907284		C	A	NA	NA	Intergenic	Intergenic	NA	NA	NA	1	0	0	C	SNP	0	NA	NA	C	1	1
P101	k61_var_81	2034098		TACACCTATACCTCGTTCCGGGAAGGAACGTGTTCTAAAAGTTGAACTACTCCCGCATCATTATTAAATTATGGAGCGGAAGATAGGATTT	T	NA	NA	Non-synonymous, 30 codon deletion	Altering	SAR_RS10035	SARt027	tRNA-Gly	1	0	0	C	ShINDEL	90	NA	NA	TACACCTATACCTCGTTCCGGGAAGGAACGTGTTCTAAAAGTTGAACTACTCCCGCATCATTATTAAATTATGGAGCGGAAGATAGGATTT	1	1
P103	774701	774701		G	T	CAA	AAA	Non-synonymous	Altering	SAR0739	SAR0739	MarR family regulatory protein	0	0	1	B	SNP	0	G	1	G	1	1
P103	845406	845406		T	C	GTA	GCA	Non-synonymous	Altering	SAR0807	SAR0807	preprotein translocase SecA subunit	0	0	1	B	SNP	0	T	0	T	0	0
P103	1195956	1195956		T	C	NA	NA	Intergenic	Intergenic	NA	NA	NA	1	0	0	C	SNP	0	T	1	T	1	1
P103	1350970	1350970		G	T	AGA	ATA	Non-synonymous	Altering	SAR1285	SAR1285	hypothetical protein	0	0	1	B	SNP	0	G	1	G	1	1
P103	1569701	1569701		T	C	CCA	CCG	Synonymous	Silent	SAR1475	SAR1475	3-phosphoshikimate 1-carboxyvinyltransferase	0	0	1	B	SNP	0	T	1	T	1	1
P103	1692321	1692321		C	T	GGA	GAA	Non-synonymous	Altering	SAR1622	SAR1622	metallo-beta-lactamase superfamily protein	0	0	1	B	SNP	0	C	1	C	1	1
P103	2566589	2566589		C	T	GAA	AAA	Non-synonymous	Altering	SAR2491	SAR2491	acetyltransferase (GNAT) family protein	0	0	1	B	SNP	0	C	1	C	1	1
P103	2755951	2755951		G	A	GCG	ACG	Non-synonymous	Altering	SAR2669	SAR2669	putative dihydroorotate dehydrogenase	0	0	1	B	SNP	0	G	0	G	0	0
P103	2899235	2899235		T	C	ACG	GCG	Non-synonymous	Altering	SAR2797	SAR2797	glucose inhibited division protein A	0	0	1	B	SNP	0	T	1	T	1	1
P103	k31_var_140	2811729		CCC	C	NA	NA	Intergenic	Intergenic	NA	NA	NA	0	0	1	B	ShINDEL	2	NA	NA	C	0	0
P103	k31_var_144	1461601		A	AA	ATG	TGG	Frameshift, stop gained	Truncating	SAR1404	SAR1404	ABC transporter ATP-binding protein	0	0	1	B	ShINDEL	1	NA	NA	AA	0	0
P103	k31_var_146	2357509		AT	A	NA	NA	Intergenic	Intergenic	NA	NA	NA	0	0	1	B	ShINDEL	1	NA	NA	AT	1	1
P103	k31_var_150	2339344		G	GT	TAC	TAA	Nonsense	Truncating	SAR_RS11790	(no ortholog)	multidrug MFS transporter	0	0	1	B	ShINDEL	1	NA	NA	G	1	1
P103	k31_var_54	2573125		TA	T	NA	NA	Intergenic	Intergenic	NA	NA	NA	1	0	0	C	ShINDEL	1	NA	NA	T	1	1
P104	243459	243459		G	A	ACG	ACA	Synonymous	Silent	SAR0209	SAR0209	putative oxidoreductase	1	0	0	C	SNP	0	G	1	G	1	1
P104	1932689	1932689		C	A	GAT	TAT	Non-synonymous	Altering	SAR1843	SAR1843	leucyl-tRNA synthetase	1	0	0	C	SNP	0	C	1	C	1	1
P104	2581425	2581425		C	T	CAC	TAC	Non-synonymous	Altering	SAR2508	SAR2508	IgG-binding protein	1	0	0	C	SNP	0	C	1	C	1	1
P104	k61_var_1113	NA	1244204(MSSA476, BX571857.1)	TATAAGAAACACTAATCAATAAATTGATAAGAAGATTAGAGGAACGCCTGAGCTAAAGCTCATGC	T	TTA	TTC	Frameshift, stop gained	Truncating	SAS_RS06185	(no ortholog)	hypothetical protein	0	0	1	B	ShINDEL	64	NA	NA	TATAAGAAACACTAATCAATAAATTGATAAGAAGATTAGAGGAACGCCTGAGCTAAAGCTCATGC	1	1
P105	167706	167706		A	C	GAA	GCA	Non-synonymous	Altering	SAR0150	SAR0150	putative aldehyde-alcohol dehydrogenase	1	0	0	C	SNP	0	A	1	A	1	1
P105	318424	318424		T	C	TAC	CAC	Non-synonymous	Altering	SAR0273	SAR0273	peptidoglycan hydrolase	1	0	0	C	SNP	0	T	1	T	1	1
P105	379208	379208		G	T	ACA	AAA	Non-synonymous	Altering	SAR0333	SAR0333	putative glycerol-3-phosphate transporter	1	0	0	C	SNP	0	G	1	G	1	1
P105	838617	838617		A	G	NA	NA	Intergenic	Intergenic	NA	NA	NA	0	0	1	B	SNP	0	A	0	A	0	0
P105	1114771	1114771		C	T	GCT	GTT	Non-synonymous	Altering	SAR1068	SAR1068	putative pyruvate dehydrogenase E1 component, beta subunit	0	0	1	B	SNP	0	C	0	C	0	0
P105	1396905	1396905		A	T	GAT	GTT	Non-synonymous	Altering	SAR1347	SAR1347	putative GMP reductase	1	0	0	C	SNP	0	A	1	A	1	1
P105	1482499	1482499		C	G	GCA	CCA	Non-synonymous	Altering	SAR1424	SAR1424	dihydrolipoamide succinyltransferase E2 component of 2-oxoglutarate dehydrogenase complex	1	0	0	C	SNP	0	C	1	C	1	1
P105	1953016	1953016		A	G	NA	NA	Intergenic	Intergenic	NA	NA	NA	0	0	1	B	SNP	0	A	0	NA	NA	0
P105	2193770	2193770		T	C	NA	NA	Intergenic	Intergenic	NA	NA	NA	1	0	0	C	SNP	0	T	1	T	1	1
P105	2321186	2321186		C	A	GCC	GCT	Synonymous	Silent	SAR2248	SAR2248	putative surface anchored protein (pseudogene)	0	1	0	D	SNP	0	C	1	C	1	1
P105	2686234	2686234		T	C	TAT	TGT	Non-synonymous	Altering	SAR2599	SAR2599	putative dioxygenase	1	0	0	C	SNP	0	T	1	T	1	1
P105	1128134(self)	NA	unknown	C	T	GAA	AAA	Non-synonymous	Altering	SAR1562	SAR1562	phage integrase	0	0	1	B	SNP	0	NA	NA	C	1	1
P105	142411(self)	NA	unknown	A	C	NA	NA	Intergenic	Intergenic	NA	NA	NA	0	0	1	B	SNP	0	NA	NA	NA	NA	NA
P105	2425175(self)	2736518		G	A	AAT	AAC	Synonymous	Silent	SAR2648	SAR2648	secretory antigen precursor	1	0	0	C	SNP	0	NA	NA	G	1	1
P105	660075(self)	NA	unknown	G	A	CGT	CAT	Non-synonymous	Altering	SAAV_c04	(no ortholog)	putative resolvase	1	0	0	C	SNP	0	NA	NA	NA	NA	NA
P105	k31_var_106	NA	1853988(MSSA476, BX571857.1)	G	GA	NA	NA	Intergenic	Intergenic	NA	NA	NA	0	0	1	B	ShINDEL	1	NA	NA	GA	0	0
P105	k31_var_113	2219992		T	TGA	CAT	CCT	Frameshift, stop gained	Truncating	SAR2150	SAR2150	YP_041512.1	0	0	1	B	ShINDEL	2	NA	NA	T	1	1
P105	k31_var_42	NA	24582(MSSA476, BX571857.1)	GACGAATA	G	NA	NA	Intergenic	Intergenic	NA	NA	NA	1	0	0	C	ShINDEL	7	NA	NA	GACGAATA	1	1
P105	k31_var_97	NA	2356064(MSSA476, BX571857.1)	TAT	T	NA	NA	Intergenic	Intergenic	NA	NA	NA	0	0	1	B	ShINDEL	2	NA	NA	T	0	0
P105	k61_var_16	NA	2083799(MSSA476, BX571857.1)	G	GTCTGGTTTTGGATCCGGATTTGGCTTTGGTTTATCTGGGTCTGGTTTTGGATCTGGATTTGGTTTCGGGTTATCTGGA	GAC	GTC	Non-synonymous plus 26 codon insertion	Altering	SAS1938	SAR2119	membrane anchored protein	1	0	0	C	ShINDEL	78	NA	NA	GTCTGGTTTTGGATCCGGATTTGGCTTTGGTTTATCTGGGTCTGGTTTTGGATCTGGATTTGGTTTCGGGTTATCTGGA	1	1
P105	k61_var_26	NA	5614(plasmid pUSA300HOUMS, NC_010066.1)	AA	A	NA	NA	Intergenic	Intergenic	NA	NA	NA	1	0	0	C	ShINDEL	1	NA	NA	NA	NA	NA
P105	k61_var_51	NA	9231(plasmid pUSA300HOUMS, NC_010066.1)	AT	A	NA	NA	Intergenic	Intergenic	NA	NA	NA	1	0	0	C	ShINDEL	1	NA	NA	NA	NA	NA
